# Supplementary material for: Assessing 2‑Fluorobutane (CH3CHFCH2CH3) as a Climate-Friendly Alternative: Atmospheric Chemistry and Global Warming Potentials
Source: ACS Earth Space Chem. 2026 Apr 6;10(4):1145–52. doi: 10.1021/acsearthspacechem.6c00059 (PMC13094374; doi:10.1021/acsearthspacechem.6c00059)
Supplement: Supplementary file 1 [file sp6c00059_si_001.xlsx]

## Sheet: 2-fluorobutane
	2-FLUOROBUTANE
n (cm-1)	IR abs X-section (cm2 molecule-1)	±STD (cm2 molecule-1)	% uncertainty
	base e
500.49	6.82918e-20	7.51919e-20	1.10104
501.49	7.05537e-20	3.63643e-20	0.515413
502.49	9.33417e-20	3.98625e-20	0.42706
503.49	6.55046e-20	1.49443e-20	0.228141
504.49	5.88764e-20	1.95466e-20	0.331994
505.49	6.71436e-20	1.66329e-20	0.247721
506.49	6.43535e-20	1.08939e-20	0.169282
507.49	4.92348e-20	1.27747e-20	0.259464
508.49	3.84845e-20	1.81758e-20	0.472288
509.49	4.2909e-20	9.19835e-21	0.214369
510.49	3.27869e-20	9.63313e-21	0.29381
511.49	2.82745e-20	3.53988e-21	0.125197
512.49	2.29321e-20	1.53794e-20	0.67065
513.49	2.62492e-20	5.08589e-21	0.193754
514.49	1.90478e-20	9.36712e-21	0.49177
515.49	2.45765e-20	3.35399e-21	0.136472
516.49	1.69037e-20	6.40307e-21	0.378797
517.49	1.3991e-20	9.72454e-21	0.695057
518.49	1.47966e-20	5.18824e-21	0.350638
519.49	1.196e-20	1.37527e-20	1.14989
520.49	2.19349e-20	5.22174e-21	0.238056
521.49	1.42935e-20	4.40163e-21	0.307947
522.49	1.34839e-20	2.05409e-21	0.152337
523.49	8.14365e-21	3.63038e-21	0.445793
524.49	7.64806e-21	5.35616e-21	0.700329
525.49	1.12095e-20	4.22737e-21	0.377124
526.49	1.51424e-20	3.2456e-21	0.214338
527.49	9.25942e-21	4.55631e-21	0.492073
528.49	9.41816e-21	1.14001e-21	0.121044
529.49	6.61143e-21	4.08793e-21	0.618312
530.49	4.41591e-21	6.68741e-21	1.51439
531.49	7.72226e-21	2.39415e-21	0.310032
532.49	6.33981e-21	1.22361e-21	0.193004
533.49	8.6564e-21	1.272e-21	0.146943
534.49	7.60595e-21	1.02259e-21	0.134446
535.49	5.58546e-21	2.52252e-21	0.451623
536.49	7.63556e-21	1.75481e-21	0.229821
537.49	7.71563e-21	8.34351e-22	0.108138
538.49	7.56469e-21	5.55934e-22	0.0734907
539.49	7.52187e-21	1.59615e-21	0.212202
540.49	5.68639e-21	2.22885e-21	0.391962
541.49	5.30635e-21	2.61777e-21	0.493328
542.49	4.75585e-21	1.47496e-21	0.310136
543.49	6.4741e-21	1.07306e-21	0.165746
544.49	7.95717e-21	2.11895e-21	0.266295
545.49	2.32996e-21	3.5386e-21	1.51874
546.49	2.39857e-21	4.03696e-21	1.68307
547.49	6.04128e-21	2.45658e-21	0.406632
548.49	4.41151e-21	2.03111e-21	0.460411
549.49	3.22836e-21	1.18054e-21	0.365677
550.49	4.31593e-21	1.38102e-21	0.319981
551.49	4.55359e-21	1.43794e-21	0.315782
552.49	3.26508e-21	1.05426e-21	0.322888
553.49	5.29236e-21	2.13301e-21	0.403035
554.49	4.34519e-21	1.39603e-21	0.321282
555.49	2.85664e-21	1.50321e-21	0.526215
556.49	4.74062e-21	9.59755e-22	0.202453
557.49	3.9825e-21	1.02634e-21	0.257712
558.49	2.83201e-21	2.68157e-21	0.94688
559.49	3.13881e-21	4.5979e-22	0.146485
560.49	5.34775e-21	1.40254e-21	0.262267
561.49	3.96776e-21	2.28584e-21	0.576105
562.49	4.39051e-21	1.81167e-21	0.412633
563.49	2.1851e-21	2.54893e-21	1.16651
564.49	3.86183e-21	3.90937e-22	0.101231
565.49	3.82775e-21	8.85426e-22	0.231318
566.49	4.07999e-21	4.87565e-22	0.119502
567.49	3.60801e-21	1.92613e-21	0.533848
568.49	2.75264e-21	1.59528e-21	0.579544
569.49	4.26003e-21	1.27511e-21	0.299319
570.49	3.60001e-21	7.86921e-22	0.218588
571.49	3.56404e-21	5.57293e-22	0.156366
572.49	4.06412e-21	5.27365e-22	0.129761
573.49	4.25897e-21	1.2931e-21	0.303618
574.49	3.45626e-21	1.89723e-21	0.548925
575.49	3.94734e-21	1.13241e-21	0.286879
576.49	3.90472e-21	1.3415e-21	0.343557
577.49	4.37217e-21	6.96481e-22	0.159299
578.49	4.41091e-21	1.23122e-21	0.279131
579.49	1.9224e-21	1.44055e-21	0.749351
580.49	5.85021e-21	1.48128e-21	0.253202
581.49	4.31671e-21	6.19559e-22	0.143526
582.49	2.8514e-21	9.08056e-22	0.318459
583.49	4.43564e-21	7.57388e-22	0.170751
584.49	4.19811e-21	1.18398e-21	0.282026
585.49	3.79607e-21	7.09095e-22	0.186797
586.49	3.1343e-21	1.01513e-21	0.323878
587.49	4.24094e-21	1.21232e-21	0.285862
588.49	3.31208e-21	1.33598e-21	0.403366
589.49	3.84399e-21	5.87564e-22	0.152853
590.49	2.94068e-21	1.66987e-21	0.56785
591.49	3.84517e-21	1.42998e-21	0.37189
592.49	3.11534e-21	1.53553e-21	0.492894
593.49	2.10916e-21	2.4332e-21	1.15364
594.49	3.72348e-21	9.94922e-22	0.267202
595.49	3.65155e-21	1.23055e-21	0.336993
596.49	4.89536e-21	2.52785e-21	0.516377
597.49	3.80498e-21	7.7426e-22	0.203486
598.49	3.55697e-21	9.67557e-22	0.272017
599.49	3.89617e-21	8.58192e-22	0.220266
600.49	3.99101e-21	1.47424e-21	0.369391
601.49	2.72699e-21	5.25154e-22	0.192577
602.49	2.62124e-21	9.63649e-22	0.367631
603.49	1.90289e-21	8.41062e-22	0.441992
604.49	3.89715e-21	1.48458e-21	0.380941
605.49	2.31642e-21	9.66934e-22	0.417425
606.49	1.78925e-21	1.4041e-21	0.784745
607.49	1.0974e-21	1.40148e-21	1.27709
608.49	2.19083e-21	8.95488e-22	0.408743
609.49	1.47034e-21	1.27262e-21	0.865529
610.49	1.86093e-21	5.9711e-22	0.320867
611.49	2.20163e-21	9.80395e-22	0.445304
612.49	1.70808e-21	1.12479e-21	0.658509
613.49	2.09761e-21	1.12197e-21	0.53488
614.49	1.84789e-21	8.37311e-22	0.453118
615.49	2.63986e-21	1.03114e-21	0.390604
616.49	2.22301e-21	7.93754e-22	0.357063
617.49	1.88484e-21	1.09334e-21	0.580073
618.49	1.42581e-21	9.42841e-22	0.661269
619.49	2.13836e-21	1.41143e-21	0.660054
620.49	2.16005e-21	9.05975e-22	0.419424
621.49	1.62283e-21	7.31991e-22	0.45106
622.49	1.7534e-21	6.98738e-22	0.398505
623.49	1.85579e-21	1.15828e-21	0.624144
624.49	7.49104e-22	1.54689e-21	2.06499
625.49	1.35691e-21	3.48321e-22	0.256701
626.49	1.47094e-21	1.24007e-21	0.843052
627.49	1.05298e-21	7.43527e-22	0.706115
628.49	8.71584e-22	7.50443e-22	0.861011
629.49	1.18533e-21	6.69681e-22	0.564976
630.49	1.73944e-21	8.62988e-22	0.49613
631.49	2.0943e-21	1.6659e-21	0.795445
632.49	1.81338e-21	1.26025e-21	0.694975
633.49	1.21157e-21	8.2638e-22	0.682074
634.49	1.11557e-21	1.03052e-21	0.923759
635.49	1.81357e-21	1.33237e-21	0.734667
636.49	1.08249e-21	1.02044e-21	0.942685
637.49	1.64949e-21	1.52398e-21	0.92391
638.49	9.21119e-22	9.77178e-22	1.06086
639.49	1.32318e-21	1.36517e-21	1.03174
640.49	1.5032e-21	1.0282e-21	0.684006
641.49	1.83321e-21	9.91808e-22	0.541023
642.49	1.24243e-21	8.09483e-22	0.651534
643.49	6.06406e-22	8.77238e-22	1.44662
644.49	7.56211e-22	8.58578e-22	1.13537
645.49	1.33455e-21	1.27332e-21	0.954121
646.49	1.07511e-21	9.08148e-22	0.844705
647.49	4.60178e-22	1.2117e-21	2.63312
648.49	1.66028e-21	1.06231e-21	0.639836
649.49	1.13189e-21	1.15487e-21	1.02031
650.49	2.19775e-21	1.74064e-21	0.792009
651.49	1.09757e-21	8.38286e-22	0.763765
652.49	9.73828e-22	4.82665e-22	0.495636
653.49	1.48048e-21	9.99034e-22	0.674802
654.49	1.02002e-21	7.14001e-22	0.69999
655.49	1.59169e-21	1.31787e-21	0.827972
656.49	7.07913e-22	9.81559e-22	1.38655
657.49	8.66473e-22	4.68799e-22	0.541043
658.49	9.37743e-22	5.95476e-22	0.63501
659.49	2.03009e-21	1.38537e-21	0.682419
660.49	8.77664e-22	7.44821e-22	0.84864
661.49	1.3953e-21	1.3943e-21	0.999284
662.49	1.68141e-21	1.32541e-21	0.788273
663.49	1.37727e-21	1.07222e-21	0.778512
664.49	8.32234e-22	4.93054e-22	0.592447
665.49	1.11382e-21	7.54683e-22	0.677565
666.49	1.31955e-21	1.10202e-21	0.835147
667.49	4.03831e-21	1.44649e-21	0.358193
668.49	7.76647e-21	4.53378e-21	0.583763
669.49	1.92715e-21	1.32485e-21	0.687469
670.49	1.26847e-21	6.13501e-22	0.483655
671.49	1.58343e-21	8.68278e-22	0.548352
672.49	1.21506e-21	9.79841e-22	0.806413
673.49	1.75229e-21	1.3021e-21	0.743088
674.49	1.4779e-21	1.06077e-21	0.717753
675.49	1.18102e-21	5.07989e-22	0.430126
676.49	1.73691e-21	1.11627e-21	0.642677
677.49	1.2714e-21	7.91438e-22	0.622493
678.49	1.80823e-21	1.8471e-21	1.02149
679.49	1.57531e-21	1.164e-21	0.738902
680.49	1.79052e-21	1.18549e-21	0.662093
681.49	1.82684e-21	1.46357e-21	0.801149
682.49	1.43859e-21	9.20922e-22	0.640156
683.49	1.82858e-21	1.62973e-21	0.891254
684.49	8.46313e-22	6.89231e-22	0.814392
685.49	7.69932e-22	8.85416e-22	1.14999
686.49	8.56424e-22	4.61096e-22	0.538396
687.49	1.26428e-21	7.14519e-22	0.565159
688.49	9.5383e-22	4.99117e-22	0.523277
689.49	9.669e-22	4.91596e-22	0.508425
690.49	1.46219e-21	1.05182e-21	0.719344
691.49	1.18302e-21	1.00047e-21	0.845692
692.49	1.45145e-21	8.83206e-22	0.608498
693.49	1.71145e-21	1.36191e-21	0.795764
694.49	1.48175e-21	1.19923e-21	0.809332
695.49	1.12353e-21	8.3836e-22	0.746182
696.49	1.22021e-21	9.93941e-22	0.814564
697.49	8.62364e-22	3.46943e-22	0.402316
698.49	9.30091e-22	7.12976e-22	0.766566
699.49	1.00234e-21	8.56372e-22	0.854377
700.49	8.95254e-22	5.16205e-22	0.576602
701.49	1.21414e-21	8.6732e-22	0.714352
702.49	7.16024e-22	3.60567e-22	0.503568
703.49	1.18957e-21	8.87157e-22	0.745778
704.49	8.33657e-22	7.11222e-22	0.853135
705.49	1.33371e-21	9.63287e-22	0.722262
706.49	1.01188e-21	7.39564e-22	0.730881
707.49	1.55928e-22	4.45224e-22	2.85531
708.49	1.18208e-21	9.29122e-22	0.786008
709.49	6.87686e-22	2.93447e-22	0.426717
710.49	1.31469e-21	1.14929e-21	0.87419
711.49	8.67419e-22	6.69167e-22	0.771446
712.49	6.77519e-22	6.11289e-22	0.902246
713.49	1.28054e-21	1.2503e-21	0.97639
714.49	6.17654e-22	7.15888e-22	1.15904
715.49	1.26168e-21	1.06193e-21	0.84168
716.49	3.71226e-22	1.65521e-22	0.445876
717.49	1.07072e-21	6.52241e-22	0.609161
718.49	1.58232e-21	1.59592e-21	1.0086
719.49	1.06384e-21	7.63852e-22	0.718013
720.49	1.16135e-21	3.64391e-22	0.313766
721.49	1.53939e-21	1.05356e-21	0.684399
722.49	1.35326e-21	7.87443e-22	0.581887
723.49	1.49265e-21	8.25542e-22	0.553072
724.49	1.84942e-21	1.51603e-21	0.819732
725.49	9.72577e-22	1.47206e-22	0.151357
726.49	1.62916e-21	9.04335e-22	0.555092
727.49	1.75866e-21	1.25623e-21	0.714314
728.49	2.35781e-21	1.665e-21	0.706165
729.49	1.56242e-21	1.0925e-21	0.699239
730.49	1.96357e-21	1.21296e-21	0.617736
731.49	1.29321e-21	1.56244e-22	0.120819
732.49	1.78306e-21	9.48683e-22	0.532054
733.49	2.10926e-21	8.81436e-22	0.417889
734.49	2.03975e-21	6.06768e-22	0.297472
735.49	2.13446e-21	9.03111e-22	0.42311
736.49	2.58358e-21	5.91487e-22	0.228941
737.49	3.16676e-21	1.00622e-21	0.317744
738.49	3.45854e-21	7.85161e-22	0.227021
739.49	3.98385e-21	1.08384e-21	0.272058
740.49	4.36271e-21	8.7936e-22	0.201563
741.49	4.90475e-21	6.67295e-22	0.136051
742.49	5.4419e-21	4.6343e-22	0.0851596
743.49	6.35247e-21	6.26377e-22	0.0986037
744.49	7.00663e-21	7.01362e-22	0.1001
745.49	7.85451e-21	8.9669e-22	0.114163
746.49	8.17341e-21	1.29215e-22	0.0158092
747.49	9.37505e-21	5.60233e-22	0.0597578
748.49	1.00236e-20	9.43816e-22	0.0941589
749.49	9.83411e-21	3.21895e-22	0.0327325
750.49	1.10403e-20	8.94734e-22	0.0810421
751.49	1.14894e-20	1.02643e-21	0.0893373
752.49	1.06575e-20	3.20071e-22	0.0300323
753.49	1.12787e-20	7.7998e-22	0.0691552
754.49	1.11159e-20	2.80594e-22	0.0252425
755.49	1.14426e-20	3.48785e-22	0.0304812
756.49	1.23708e-20	7.83392e-22	0.0633261
757.49	1.20726e-20	1.59035e-22	0.0131732
758.49	1.3096e-20	2.13233e-22	0.0162823
759.49	1.35099e-20	5.18074e-22	0.0383478
760.49	1.28645e-20	7.71953e-22	0.0600065
761.49	1.41195e-20	1.18102e-21	0.083645
762.49	1.43587e-20	4.49919e-22	0.0313342
763.49	1.44141e-20	3.77561e-22	0.0261939
764.49	1.38768e-20	4.89194e-22	0.0352527
765.49	1.33542e-20	7.09101e-22	0.0530994
766.49	1.28841e-20	5.99948e-22	0.0465651
767.49	1.2011e-20	3.6692e-22	0.0305486
768.49	1.2633e-20	2.73082e-22	0.0216166
769.49	1.36064e-20	7.24007e-22	0.0532109
770.49	1.47724e-20	6.86836e-22	0.0464946
771.49	1.43658e-20	6.71359e-22	0.0467332
772.49	1.41737e-20	1.03453e-21	0.0729895
773.49	1.36069e-20	7.36753e-22	0.0541454
774.49	1.32942e-20	1.08571e-21	0.0816682
775.49	1.26321e-20	9.14202e-22	0.0723714
776.49	1.19242e-20	8.22809e-22	0.0690032
777.49	1.22013e-20	1.36319e-21	0.111725
778.49	1.15313e-20	1.44692e-21	0.125478
779.49	1.07101e-20	9.61947e-22	0.0898171
780.49	1.05119e-20	1.32204e-21	0.125767
781.49	9.49484e-21	3.94928e-22	0.0415939
782.49	9.49346e-21	7.00993e-22	0.0738396
783.49	1.01133e-20	1.59181e-21	0.157399
784.49	9.29003e-21	6.42218e-22	0.0691299
785.49	9.06785e-21	4.23133e-22	0.046663
786.49	9.74335e-21	1.10401e-21	0.113309
787.49	9.58457e-21	7.47589e-22	0.0779992
788.49	9.34695e-21	7.6801e-22	0.0821669
789.49	9.61628e-21	1.26764e-21	0.131823
790.49	9.06238e-21	1.25533e-21	0.138521
791.49	8.99131e-21	1.1711e-21	0.130248
792.49	8.74652e-21	1.063e-21	0.121534
793.49	8.21492e-21	6.99177e-22	0.0851107
794.49	8.1745e-21	8.20885e-22	0.10042
795.49	8.00342e-21	7.4087e-22	0.0925692
796.49	8.03584e-21	9.19449e-22	0.114419
797.49	8.07439e-21	9.25689e-22	0.114645
798.49	7.92512e-21	8.91851e-22	0.112535
799.49	8.35725e-21	1.59532e-21	0.19089
800.49	8.27473e-21	1.16121e-21	0.140332
801.49	8.14303e-21	9.35016e-22	0.114824
802.49	8.51355e-21	1.4761e-21	0.173383
803.49	8.61524e-21	1.17863e-21	0.136808
804.49	8.94123e-21	1.07472e-21	0.120199
805.49	9.08118e-21	1.01617e-21	0.111899
806.49	9.57676e-21	9.33115e-22	0.0974354
807.49	1.00447e-20	1.15439e-21	0.114925
808.49	1.03767e-20	9.65563e-22	0.0930515
809.49	1.08412e-20	9.44055e-22	0.08708
810.49	1.14156e-20	1.15143e-21	0.100865
811.49	1.18172e-20	1.10443e-21	0.093459
812.49	1.26185e-20	1.49985e-21	0.118861
813.49	1.29208e-20	1.01073e-21	0.0782252
814.49	1.35857e-20	8.94123e-22	0.0658137
815.49	1.43086e-20	8.26762e-22	0.0577809
816.49	1.47209e-20	8.91888e-22	0.0605863
817.49	1.54786e-20	9.48518e-22	0.0612792
818.49	1.63743e-20	1.29405e-21	0.0790293
819.49	1.65093e-20	9.25539e-22	0.0560618
820.49	1.6755e-20	8.74293e-22	0.052181
821.49	1.5938e-20	6.83595e-22	0.0428909
822.49	1.71857e-20	1.00881e-21	0.0587003
823.49	2.16842e-20	9.66694e-22	0.0445805
824.49	1.95092e-20	5.9383e-22	0.0304384
825.49	1.73619e-20	9.85167e-22	0.0567431
826.49	1.97951e-20	1.03285e-21	0.0521771
827.49	1.86917e-20	8.30442e-22	0.0444283
828.49	1.85971e-20	1.28959e-21	0.0693436
829.49	1.93173e-20	1.07737e-21	0.0557724
830.49	1.85071e-20	5.01708e-22	0.0271089
831.49	1.81335e-20	1.01209e-21	0.0558133
832.49	1.73926e-20	6.93234e-22	0.039858
833.49	1.73172e-20	1.05649e-21	0.0610079
834.49	1.64165e-20	8.34866e-22	0.0508553
835.49	1.60145e-20	8.41632e-22	0.0525544
836.49	1.57987e-20	9.50257e-22	0.0601479
837.49	1.51456e-20	9.18979e-22	0.0606761
838.49	1.43936e-20	1.24983e-21	0.0868324
839.49	1.34682e-20	9.22867e-22	0.0685222
840.49	1.25839e-20	7.18719e-22	0.0571139
841.49	1.22099e-20	9.43167e-22	0.0772462
842.49	1.13239e-20	8.34667e-22	0.0737085
843.49	1.11664e-20	1.15621e-21	0.103543
844.49	1.03178e-20	9.61094e-22	0.0931488
845.49	9.32874e-21	7.46438e-22	0.0800148
846.49	8.40619e-21	6.73713e-22	0.0801449
847.49	8.14825e-21	6.20122e-22	0.0761049
848.49	7.81089e-21	9.11708e-22	0.116723
849.49	6.87311e-21	4.04704e-22	0.0588822
850.49	7.29168e-21	1.30595e-21	0.179101
851.49	6.39804e-21	9.6901e-22	0.151454
852.49	6.22173e-21	1.15521e-21	0.185673
853.49	5.67459e-21	8.17678e-22	0.144094
854.49	5.61879e-21	1.25841e-21	0.223964
855.49	5.24916e-21	7.5263e-22	0.143381
856.49	5.17037e-21	9.65511e-22	0.186739
857.49	5.16837e-21	8.75404e-22	0.169377
858.49	5.09804e-21	1.05091e-21	0.206141
859.49	5.04643e-21	1.03019e-21	0.204142
860.49	4.9576e-21	8.46154e-22	0.170678
861.49	5.40555e-21	1.31023e-21	0.242386
862.49	5.54538e-21	1.17299e-21	0.211526
863.49	5.48846e-21	9.33568e-22	0.170097
864.49	5.83955e-21	1.04892e-21	0.179623
865.49	6.07545e-21	8.70429e-22	0.14327
866.49	6.68729e-21	9.16706e-22	0.137082
867.49	6.84179e-21	5.97187e-22	0.0872852
868.49	7.38026e-21	4.45902e-22	0.0604182
869.49	8.67398e-21	7.91296e-22	0.0912264
870.49	9.41793e-21	6.68572e-22	0.0709893
871.49	1.04217e-20	6.2072e-22	0.0595606
872.49	1.23569e-20	1.3877e-21	0.112302
873.49	1.3284e-20	7.48009e-22	0.056309
874.49	1.48044e-20	7.89858e-22	0.053353
875.49	1.6504e-20	8.23377e-22	0.0498895
876.49	1.88184e-20	1.27921e-21	0.0679767
877.49	2.07174e-20	7.04614e-22	0.0340108
878.49	2.41454e-20	8.23303e-22	0.0340977
879.49	2.69063e-20	8.36887e-22	0.0311038
880.49	3.04235e-20	1.19847e-21	0.0393929
881.49	3.37023e-20	8.40831e-22	0.0249488
882.49	3.72833e-20	5.08652e-22	0.0136429
883.49	4.23735e-20	1.3645e-21	0.0322016
884.49	4.63242e-20	5.07119e-22	0.0109472
885.49	5.27285e-20	7.69355e-22	0.0145909
886.49	5.81725e-20	5.66434e-22	0.00973713
887.49	6.39893e-20	5.14258e-22	0.00803662
888.49	7.03033e-20	4.88882e-22	0.00695389
889.49	7.70781e-20	7.07243e-22	0.00917567
890.49	8.45161e-20	9.03423e-22	0.0106894
891.49	9.2009e-20	5.68362e-22	0.00617725
892.49	1.02737e-19	6.17495e-22	0.00601042
893.49	1.11324e-19	3.57852e-22	0.0032145
894.49	1.20654e-19	5.43352e-22	0.00450337
895.49	1.2949e-19	4.36728e-22	0.00337267
896.49	1.3888e-19	4.14695e-22	0.00298599
897.49	1.45757e-19	5.6943e-22	0.0039067
898.49	1.5565e-19	5.76087e-22	0.00370116
899.49	1.51013e-19	6.92038e-22	0.00458263
900.49	1.44546e-19	5.272e-22	0.00364729
901.49	1.33e-19	7.53792e-22	0.00566761
902.49	1.17845e-19	4.45848e-22	0.00378335
903.49	1.05452e-19	5.60356e-22	0.00531386
904.49	1.0195e-19	6.6605e-22	0.0065331
905.49	1.07427e-19	3.3143e-22	0.00308517
906.49	1.35258e-19	4.71353e-22	0.00348485
907.49	1.56954e-19	4.84659e-22	0.0030879
908.49	1.76337e-19	7.08134e-22	0.0040158
909.49	1.72659e-19	7.59324e-22	0.00439782
910.49	1.47896e-19	6.57453e-22	0.00444537
911.49	1.41538e-19	4.87294e-22	0.00344284
912.49	1.3124e-19	3.57558e-22	0.00272446
913.49	1.278e-19	2.65652e-22	0.00207865
914.49	1.24536e-19	6.17161e-22	0.0049557
915.49	1.19505e-19	2.21657e-22	0.0018548
916.49	1.13958e-19	6.00254e-22	0.00526734
917.49	1.0613e-19	3.19095e-22	0.00300664
918.49	9.8499e-20	6.6819e-22	0.00678372
919.49	8.72878e-20	7.51429e-22	0.00860863
920.49	7.78361e-20	4.63161e-22	0.00595046
921.49	6.8987e-20	1.00793e-21	0.0146104
922.49	6.01491e-20	1.25312e-21	0.0208335
923.49	5.17262e-20	3.51277e-22	0.00679108
924.49	4.49979e-20	9.97168e-22	0.0221603
925.49	3.87479e-20	9.80586e-22	0.0253068
926.49	3.22944e-20	1.18567e-21	0.0367145
927.49	2.76547e-20	1.08549e-21	0.0392516
928.49	2.38592e-20	7.56369e-22	0.0317013
929.49	2.08121e-20	8.94527e-22	0.0429811
930.49	1.83663e-20	1.30227e-21	0.0709056
931.49	1.59585e-20	9.67372e-22	0.060618
932.49	1.40826e-20	1.09995e-21	0.078107
933.49	1.24823e-20	1.19233e-21	0.095521
934.49	1.13027e-20	1.38916e-21	0.122905
935.49	9.90799e-21	7.24738e-22	0.0731468
936.49	9.43388e-21	9.65525e-22	0.102347
937.49	9.31104e-21	1.35665e-21	0.145703
938.49	8.42623e-21	4.96374e-22	0.0589082
939.49	8.46993e-21	8.968e-22	0.10588
940.49	8.78186e-21	1.22987e-21	0.140047
941.49	8.3547e-21	5.73912e-22	0.0686933
942.49	9.05503e-21	1.36054e-21	0.150252
943.49	9.12791e-21	1.02051e-21	0.111801
944.49	9.27459e-21	9.18078e-22	0.0989885
945.49	9.98184e-21	9.81138e-22	0.0982923
946.49	1.09937e-20	1.27315e-21	0.115807
947.49	1.17888e-20	1.12756e-21	0.0956468
948.49	1.29309e-20	9.74476e-22	0.0753604
949.49	1.40989e-20	1.42332e-21	0.100952
950.49	1.53668e-20	1.5622e-21	0.10166
951.49	1.61906e-20	1.24604e-21	0.0769609
952.49	1.76782e-20	1.53808e-21	0.0870046
953.49	1.93977e-20	1.16207e-21	0.0599074
954.49	2.12153e-20	1.22863e-21	0.0579125
955.49	2.33589e-20	1.42905e-21	0.0611782
956.49	2.54686e-20	1.49386e-21	0.058655
957.49	2.72391e-20	8.80396e-22	0.0323211
958.49	2.97399e-20	9.75335e-22	0.0327955
959.49	3.21917e-20	1.3772e-21	0.0427812
960.49	3.53886e-20	1.67617e-21	0.0473648
961.49	3.70757e-20	7.24938e-22	0.0195529
962.49	4.1718e-20	1.44604e-21	0.0346624
963.49	4.36552e-20	7.29995e-22	0.0167218
964.49	4.80623e-20	1.20866e-21	0.0251477
965.49	4.91376e-20	1.02248e-21	0.0208085
966.49	5.33796e-20	1.09247e-21	0.020466
967.49	5.88807e-20	1.33631e-21	0.0226951
968.49	6.76349e-20	9.29052e-22	0.0137363
969.49	6.63006e-20	1.69519e-21	0.0255683
970.49	6.92225e-20	1.50656e-21	0.021764
971.49	7.46481e-20	1.32538e-21	0.0177551
972.49	7.91418e-20	1.2043e-21	0.015217
973.49	8.52562e-20	1.09977e-21	0.0128996
974.49	8.99587e-20	1.05568e-21	0.0117351
975.49	9.48617e-20	8.64859e-22	0.00911706
976.49	1.00896e-19	1.03655e-21	0.0102735
977.49	1.03774e-19	1.03468e-21	0.0099705
978.49	1.07425e-19	1.0623e-21	0.00988868
979.49	1.11162e-19	5.33554e-22	0.00479979
980.49	1.1474e-19	6.50208e-22	0.00566679
981.49	1.1669e-19	8.9499e-22	0.0076698
982.49	1.18941e-19	7.88588e-22	0.00663008
983.49	1.19024e-19	7.455e-22	0.00626345
984.49	1.21345e-19	9.13669e-22	0.00752949
985.49	1.1849e-19	7.21705e-22	0.00609085
986.49	1.21594e-19	7.9522e-22	0.00653995
987.49	1.2396e-19	8.58955e-22	0.00692928
988.49	1.16125e-19	9.64536e-22	0.00830605
989.49	1.1617e-19	7.40925e-22	0.00637794
990.49	1.16248e-19	6.68904e-22	0.00575409
991.49	1.14492e-19	5.24092e-22	0.00457754
992.49	1.11231e-19	6.39247e-22	0.005747
993.49	1.09154e-19	7.71629e-22	0.00706915
994.49	1.04304e-19	7.27434e-22	0.00697416
995.49	1.00653e-19	8.51e-22	0.00845479
996.49	9.8288e-20	7.23637e-22	0.00736241
997.49	9.66142e-20	5.75418e-22	0.00595583
998.49	9.49512e-20	8.37496e-22	0.00882028
999.49	9.25047e-20	7.92735e-22	0.00856967
1000.49	8.75133e-20	1.16396e-21	0.0133004
1001.49	8.28478e-20	1.20453e-21	0.0145391
1002.49	7.77872e-20	1.08465e-21	0.0139438
1003.49	7.28549e-20	1.22616e-21	0.0168302
1004.49	6.80261e-20	1.14804e-21	0.0168764
1005.49	6.39075e-20	1.44125e-21	0.022552
1006.49	5.94495e-20	1.20089e-21	0.0202002
1007.49	5.52014e-20	1.3869e-21	0.0251244
1008.49	5.16838e-20	9.33325e-22	0.0180584
1009.49	4.9867e-20	1.42089e-21	0.0284936
1010.49	4.72661e-20	1.32921e-21	0.0281219
1011.49	4.59759e-20	1.52823e-21	0.0332398
1012.49	4.48162e-20	1.29382e-21	0.0288695
1013.49	4.4046e-20	1.00306e-21	0.022773
1014.49	4.48897e-20	1.99869e-21	0.0445244
1015.49	4.51373e-20	1.37283e-21	0.0304146
1016.49	4.63213e-20	1.31113e-21	0.0283052
1017.49	4.81123e-20	1.46033e-21	0.0303524
1018.49	4.9819e-20	1.06618e-21	0.021401
1019.49	5.24925e-20	1.23179e-21	0.023466
1020.49	5.59528e-20	1.34015e-21	0.0239514
1021.49	5.87834e-20	1.45541e-21	0.0247589
1022.49	6.14531e-20	9.74819e-22	0.0158628
1023.49	6.45763e-20	1.36774e-21	0.0211802
1024.49	6.74839e-20	1.75731e-21	0.0260404
1025.49	6.94005e-20	1.25447e-21	0.0180759
1026.49	7.09066e-20	1.49774e-21	0.0211227
1027.49	7.19837e-20	1.5617e-21	0.0216952
1028.49	7.11777e-20	9.1778e-22	0.0128942
1029.49	7.0487e-20	1.36666e-21	0.0193889
1030.49	6.85613e-20	1.21629e-21	0.0177401
1031.49	6.65697e-20	1.20395e-21	0.0180855
1032.49	6.33059e-20	9.06259e-22	0.0143156
1033.49	6.09675e-20	1.174e-21	0.0192561
1034.49	5.33504e-20	1.86857e-21	0.0350245
1035.49	5.54699e-20	2.10517e-21	0.0379515
1036.49	6.11792e-20	1.47712e-21	0.0241441
1037.49	6.72239e-20	1.41174e-21	0.0210006
1038.49	7.08509e-20	9.27168e-22	0.0130862
1039.49	7.16174e-20	9.03506e-22	0.0126157
1040.49	7.00329e-20	1.40708e-21	0.0200917
1041.49	6.71221e-20	9.64254e-22	0.0143657
1042.49	6.39757e-20	1.0875e-21	0.0169986
1043.49	6.04532e-20	1.75772e-21	0.0290757
1044.49	5.64977e-20	1.6728e-21	0.0296083
1045.49	5.25844e-20	2.24301e-21	0.0426555
1046.49	4.75431e-20	1.42086e-21	0.0298857
1047.49	4.21193e-20	1.72552e-21	0.0409676
1048.49	3.80161e-20	1.98714e-21	0.0522709
1049.49	3.33783e-20	1.26963e-21	0.0380376
1050.49	2.97102e-20	1.31054e-21	0.0441109
1051.49	2.67233e-20	1.78662e-21	0.0668562
1052.49	2.32972e-20	1.41745e-21	0.060842
1053.49	2.03681e-20	1.01014e-21	0.0495942
1054.49	1.83333e-20	1.83718e-21	0.10021
1055.49	1.64542e-20	1.92946e-21	0.117262
1056.49	1.45645e-20	1.70973e-21	0.11739
1057.49	1.28094e-20	1.29458e-21	0.101064
1058.49	1.14988e-20	1.17659e-21	0.102323
1059.49	1.08358e-20	1.91803e-21	0.177009
1060.49	9.67715e-21	1.96039e-21	0.202579
1061.49	7.9335e-21	1.44243e-21	0.181816
1062.49	7.10946e-21	1.20037e-21	0.168841
1063.49	6.69884e-21	1.53815e-21	0.229614
1064.49	6.11258e-21	1.55557e-21	0.254487
1065.49	5.64462e-21	1.36308e-21	0.241483
1066.49	4.99239e-21	9.7779e-22	0.195856
1067.49	5.37714e-21	1.80196e-21	0.335115
1068.49	5.03851e-21	1.69473e-21	0.336355
1069.49	5.03845e-21	1.64451e-21	0.326392
1070.49	4.09104e-21	9.10282e-22	0.222506
1071.49	4.6645e-21	1.18622e-21	0.254307
1072.49	4.53773e-21	1.159e-21	0.255414
1073.49	4.75121e-21	1.47559e-21	0.310571
1074.49	4.7391e-21	1.1811e-21	0.249224
1075.49	4.41828e-21	9.58228e-22	0.216878
1076.49	4.90667e-21	1.47561e-21	0.300735
1077.49	4.73086e-21	1.29975e-21	0.27474
1078.49	4.81438e-21	1.08352e-21	0.225059
1079.49	5.20472e-21	1.32538e-21	0.25465
1080.49	5.69676e-21	1.63017e-21	0.286157
1081.49	5.54256e-21	9.88434e-22	0.178335
1082.49	6.27122e-21	1.57325e-21	0.250868
1083.49	6.38964e-21	1.13389e-21	0.177457
1084.49	6.68605e-21	9.31916e-22	0.139382
1085.49	7.72694e-21	1.30517e-21	0.168912
1086.49	9.01012e-21	2.1079e-21	0.233948
1087.49	9.59926e-21	1.73281e-21	0.180515
1088.49	1.06177e-20	1.2183e-21	0.114742
1089.49	1.22109e-20	1.53009e-21	0.125306
1090.49	1.43852e-20	2.24456e-21	0.156033
1091.49	1.58578e-20	1.53835e-21	0.097009
1092.49	1.76556e-20	9.39655e-22	0.0532213
1093.49	2.0743e-20	1.30485e-21	0.0629057
1094.49	2.39296e-20	1.51226e-21	0.0631961
1095.49	2.86649e-20	1.48813e-21	0.0519148
1096.49	3.29879e-20	1.58408e-21	0.0480201
1097.49	3.77373e-20	1.4892e-21	0.0394623
1098.49	4.33732e-20	1.89988e-21	0.0438032
1099.49	4.85014e-20	1.29207e-21	0.0266398
1100.49	5.4703e-20	1.6959e-21	0.031002
1101.49	6.06646e-20	8.20871e-22	0.0135313
1102.49	6.64139e-20	1.60315e-21	0.0241388
1103.49	7.04023e-20	8.76621e-22	0.0124516
1104.49	7.47613e-20	1.23285e-21	0.0164905
1105.49	7.78785e-20	1.30737e-21	0.0167873
1106.49	8.03028e-20	1.18261e-21	0.0147268
1107.49	8.32049e-20	1.27136e-21	0.0152799
1108.49	8.56991e-20	9.9496e-22	0.0116099
1109.49	9.1112e-20	1.37791e-21	0.0151232
1110.49	1.03165e-19	1.62644e-21	0.0157655
1111.49	1.21243e-19	1.71184e-21	0.014119
1112.49	1.29844e-19	1.1303e-21	0.00870506
1113.49	1.14207e-19	1.55283e-21	0.0135967
1114.49	1.05503e-19	1.31835e-21	0.0124959
1115.49	1.15921e-19	8.78826e-22	0.00758127
1116.49	1.25094e-19	7.41047e-22	0.00592392
1117.49	1.36228e-19	1.14698e-21	0.00841959
1118.49	1.43092e-19	1.32757e-21	0.00927776
1119.49	1.52529e-19	9.59143e-22	0.00628827
1120.49	1.61012e-19	9.24807e-22	0.00574372
1121.49	1.67006e-19	6.93572e-22	0.00415297
1122.49	1.68095e-19	1.27306e-21	0.00757344
1123.49	1.64235e-19	1.09919e-21	0.00669276
1124.49	1.65549e-19	8.82935e-22	0.00533336
1125.49	1.67546e-19	7.32255e-22	0.00437048
1126.49	1.65285e-19	6.97453e-22	0.00421971
1127.49	1.6942e-19	1.05721e-21	0.00624015
1128.49	1.7164e-19	6.259e-22	0.0036466
1129.49	1.7056e-19	9.8414e-22	0.00577006
1130.49	1.68014e-19	1.0022e-21	0.00596495
1131.49	1.62734e-19	7.64987e-22	0.00470085
1132.49	1.56945e-19	9.94528e-22	0.0063368
1133.49	1.52201e-19	1.22491e-21	0.008048
1134.49	1.49334e-19	1.09019e-21	0.00730036
1135.49	1.33779e-19	1.18867e-21	0.00888532
1136.49	1.28618e-19	1.22931e-21	0.00955782
1137.49	1.35442e-19	1.42135e-21	0.0104942
1138.49	1.3631e-19	9.52932e-22	0.00699092
1139.49	1.26059e-19	1.15804e-21	0.00918647
1140.49	1.21959e-19	7.00722e-22	0.00574555
1141.49	1.15896e-19	1.46359e-21	0.0126285
1142.49	1.16281e-19	1.19784e-21	0.0103013
1143.49	1.13293e-19	1.05444e-21	0.0093072
1144.49	1.07637e-19	1.05376e-21	0.00978991
1145.49	1.01281e-19	1.38987e-21	0.0137229
1146.49	9.51856e-20	1.36051e-21	0.0142933
1147.49	8.93803e-20	1.37052e-21	0.0153336
1148.49	8.3778e-20	1.51436e-21	0.0180758
1149.49	7.65501e-20	1.14125e-21	0.0149085
1150.49	7.17294e-20	1.36641e-21	0.0190495
1151.49	6.70496e-20	1.56533e-21	0.0233459
1152.49	6.21176e-20	9.92879e-22	0.0159839
1153.49	5.82995e-20	9.76908e-22	0.0167567
1154.49	5.52682e-20	1.60182e-21	0.0289827
1155.49	5.28795e-20	1.38638e-21	0.0262178
1156.49	5.13433e-20	1.61485e-21	0.031452
1157.49	4.90204e-20	1.0997e-21	0.0224335
1158.49	4.67411e-20	1.21473e-21	0.0259884
1159.49	4.45593e-20	1.3974e-21	0.0313605
1160.49	4.24711e-20	1.38181e-21	0.0325353
1161.49	4.05431e-20	1.3666e-21	0.0337073
1162.49	3.80284e-20	1.82917e-21	0.0481001
1163.49	3.65364e-20	1.20029e-21	0.0328518
1164.49	3.61602e-20	1.39575e-21	0.0385992
1165.49	3.54537e-20	1.23371e-21	0.0347976
1166.49	3.49671e-20	1.1307e-21	0.0323361
1167.49	3.44637e-20	1.0431e-21	0.0302666
1168.49	3.42924e-20	1.15295e-21	0.0336213
1169.49	3.36105e-20	1.71745e-21	0.0510985
1170.49	3.19555e-20	1.40458e-21	0.0439541
1171.49	3.03359e-20	1.89622e-21	0.0625077
1172.49	2.79091e-20	1.57106e-21	0.0562921
1173.49	2.5248e-20	1.20259e-21	0.0476311
1174.49	2.32626e-20	1.39952e-21	0.0601619
1175.49	2.20959e-20	1.33184e-21	0.0602756
1176.49	2.28162e-20	1.81418e-21	0.0795127
1177.49	2.32812e-20	1.36159e-21	0.0584846
1178.49	2.34558e-20	1.45565e-21	0.0620595
1179.49	2.29875e-20	1.41923e-21	0.0617394
1180.49	2.3806e-20	1.34063e-21	0.0563148
1181.49	2.34972e-20	1.69369e-21	0.0720804
1182.49	2.08143e-20	1.19498e-21	0.0574114
1183.49	1.9673e-20	1.38711e-21	0.0705081
1184.49	1.86345e-20	1.28153e-21	0.0687719
1185.49	1.78956e-20	1.4475e-21	0.0808859
1186.49	1.66755e-20	1.32551e-21	0.0794886
1187.49	1.53785e-20	1.28069e-21	0.0832775
1188.49	1.45107e-20	1.87072e-21	0.12892
1189.49	1.2147e-20	1.16331e-21	0.0957695
1190.49	1.11402e-20	1.6318e-21	0.146479
1191.49	9.6532e-21	1.39928e-21	0.144955
1192.49	8.45891e-21	1.24473e-21	0.14715
1193.49	7.0959e-21	1.11054e-21	0.156505
1194.49	6.41153e-21	1.37473e-21	0.214415
1195.49	5.94615e-21	1.57798e-21	0.265379
1196.49	4.9834e-21	1.39702e-21	0.280336
1197.49	4.63696e-21	1.45415e-21	0.313601
1198.49	4.24903e-21	1.42846e-21	0.336184
1199.49	3.94058e-21	1.46618e-21	0.372073
1200.49	3.69135e-21	1.54166e-21	0.417641
1201.49	3.38862e-21	1.41685e-21	0.418121
1202.49	2.84546e-21	1.18158e-21	0.415252
1203.49	2.82244e-21	1.34151e-21	0.475302
1204.49	2.89113e-21	1.62315e-21	0.561424
1205.49	2.8433e-21	1.86834e-21	0.657104
1206.49	2.40496e-21	1.42136e-21	0.591011
1207.49	2.37343e-21	1.47511e-21	0.62151
1208.49	2.04034e-21	1.22548e-21	0.600624
1209.49	2.09716e-21	1.62755e-21	0.776075
1210.49	2.03953e-21	1.43625e-21	0.704204
1211.49	2.22689e-21	1.62634e-21	0.73032
1212.49	1.84841e-21	1.34557e-21	0.727963
1213.49	1.72371e-21	1.34819e-21	0.782143
1214.49	1.76147e-21	1.50025e-21	0.851701
1215.49	1.64409e-21	1.41051e-21	0.857929
1216.49	1.6403e-21	1.45889e-21	0.889407
1217.49	1.66817e-21	1.53069e-21	0.917589
1218.49	1.70936e-21	1.59205e-21	0.931372
1219.49	1.64996e-21	1.48611e-21	0.900695
1220.49	1.65993e-21	1.64213e-21	0.98928
1221.49	1.5715e-21	1.54656e-21	0.984129
1222.49	1.55603e-21	1.58777e-21	1.0204
1223.49	1.5636e-21	1.53944e-21	0.984549
1224.49	1.6996e-21	1.80506e-21	1.06205
1225.49	1.51176e-21	1.54919e-21	1.02476
1226.49	1.35949e-21	1.36995e-21	1.00769
1227.49	1.42554e-21	1.37297e-21	0.963124
1228.49	1.22504e-21	1.32958e-21	1.08534
1229.49	1.37864e-21	1.39463e-21	1.0116
1230.49	1.29764e-21	1.38398e-21	1.06653
1231.49	1.47342e-21	1.52852e-21	1.0374
1232.49	1.50878e-21	1.59524e-21	1.0573
1233.49	1.26884e-21	1.27636e-21	1.00593
1234.49	1.4864e-21	1.53151e-21	1.03035
1235.49	1.73153e-21	1.8953e-21	1.09458
1236.49	1.80968e-21	1.99066e-21	1.10001
1237.49	1.71041e-21	1.79229e-21	1.04787
1238.49	1.6182e-21	1.66736e-21	1.03038
1239.49	1.69748e-21	1.71364e-21	1.00952
1240.49	1.68915e-21	1.58776e-21	0.939974
1241.49	1.98307e-21	1.91266e-21	0.964494
1242.49	1.89498e-21	1.72848e-21	0.912134
1243.49	1.8762e-21	1.39983e-21	0.746099
1244.49	2.07715e-21	1.52267e-21	0.733057
1245.49	2.23704e-21	1.64836e-21	0.736847
1246.49	2.43133e-21	1.59478e-21	0.65593
1247.49	2.51969e-21	1.52382e-21	0.604763
1248.49	2.74295e-21	1.43612e-21	0.523568
1249.49	3.13924e-21	1.50505e-21	0.479431
1250.49	3.28371e-21	1.30078e-21	0.396132
1251.49	3.88153e-21	1.39557e-21	0.359541
1252.49	4.22208e-21	1.23478e-21	0.292458
1253.49	4.58612e-21	1.22036e-21	0.2661
1254.49	5.34919e-21	1.56476e-21	0.292524
1255.49	5.83381e-21	1.55718e-21	0.266924
1256.49	6.1138e-21	1.33647e-21	0.218599
1257.49	6.78341e-21	1.41804e-21	0.209045
1258.49	7.38362e-21	1.48718e-21	0.201416
1259.49	7.75764e-21	1.37471e-21	0.177208
1260.49	8.34324e-21	1.40358e-21	0.16823
1261.49	8.54413e-21	1.34824e-21	0.157797
1262.49	8.54645e-21	1.34402e-21	0.157261
1263.49	9.33512e-21	1.57874e-21	0.169119
1264.49	9.14155e-21	1.04528e-21	0.114344
1265.49	8.47521e-21	1.32593e-21	0.156448
1266.49	8.38855e-21	1.35772e-21	0.161854
1267.49	8.66393e-21	1.3461e-21	0.155368
1268.49	9.29106e-21	1.35166e-21	0.145479
1269.49	7.90127e-21	1.5104e-21	0.191159
1270.49	9.21167e-21	1.37115e-21	0.148849
1271.49	1.15167e-20	1.63613e-21	0.142066
1272.49	1.13706e-20	1.397e-21	0.122861
1273.49	9.82293e-21	1.4616e-21	0.148795
1274.49	9.17667e-21	1.45165e-21	0.15819
1275.49	9.05595e-21	1.46401e-21	0.161663
1276.49	9.45609e-21	1.72059e-21	0.181956
1277.49	8.78111e-21	1.19963e-21	0.136614
1278.49	9.3135e-21	1.4633e-21	0.157116
1279.49	8.75761e-21	1.47961e-21	0.168951
1280.49	7.69981e-21	1.35386e-21	0.17583
1281.49	7.16498e-21	1.37416e-21	0.191789
1282.49	6.78197e-21	1.50389e-21	0.221749
1283.49	6.33648e-21	1.47371e-21	0.232575
1284.49	5.60693e-21	1.29157e-21	0.230352
1285.49	5.52858e-21	1.542e-21	0.278914
1286.49	5.15626e-21	1.35522e-21	0.26283
1287.49	5.16347e-21	1.52877e-21	0.296074
1288.49	4.72463e-21	1.32023e-21	0.279436
1289.49	4.76126e-21	1.45934e-21	0.306504
1290.49	4.61167e-21	1.30582e-21	0.283155
1291.49	4.81298e-21	1.41785e-21	0.294588
1292.49	4.89949e-21	1.34859e-21	0.275251
1293.49	5.2384e-21	1.45946e-21	0.278608
1294.49	5.49701e-21	1.46652e-21	0.266785
1295.49	5.93874e-21	1.74362e-21	0.293601
1296.49	6.3211e-21	1.71252e-21	0.270921
1297.49	6.44892e-21	1.58067e-21	0.245107
1298.49	6.49918e-21	1.45909e-21	0.224503
1299.49	6.4673e-21	1.67157e-21	0.258465
1300.49	6.07938e-21	1.64738e-21	0.270978
1301.49	5.57634e-21	1.52546e-21	0.273559
1302.49	5.56409e-21	1.79549e-21	0.322693
1303.49	5.51901e-21	1.59231e-21	0.288514
1304.49	8.07284e-21	1.79205e-21	0.221985
1305.49	1.29953e-20	1.5259e-21	0.117419
1306.49	1.31822e-20	1.4466e-21	0.109739
1307.49	5.91852e-21	1.29807e-21	0.219323
1308.49	5.6041e-21	1.6795e-21	0.299691
1309.49	6.24101e-21	1.62915e-21	0.26104
1310.49	7.30262e-21	1.66185e-21	0.227569
1311.49	8.60956e-21	1.41321e-21	0.164145
1312.49	9.9441e-21	1.50151e-21	0.150995
1313.49	1.06866e-20	1.43449e-21	0.134233
1314.49	1.12643e-20	1.50142e-21	0.13329
1315.49	1.14829e-20	1.50197e-21	0.130801
1316.49	1.1196e-20	1.31491e-21	0.117445
1317.49	1.13526e-20	1.48729e-21	0.131009
1318.49	1.09294e-20	1.61363e-21	0.147641
1319.49	1.05583e-20	1.36609e-21	0.129386
1320.49	1.02776e-20	1.28223e-21	0.124759
1321.49	1.03501e-20	1.43466e-21	0.138613
1322.49	1.039e-20	1.41636e-21	0.13632
1323.49	1.09556e-20	1.39563e-21	0.127389
1324.49	1.18626e-20	1.68477e-21	0.142024
1325.49	1.26771e-20	1.60597e-21	0.126683
1326.49	1.36893e-20	1.58262e-21	0.11561
1327.49	1.47124e-20	1.44676e-21	0.0983358
1328.49	1.58191e-20	1.32035e-21	0.0834656
1329.49	1.72259e-20	1.47164e-21	0.0854319
1330.49	1.86562e-20	1.49085e-21	0.0799114
1331.49	2.04283e-20	1.29997e-21	0.0636356
1332.49	2.22302e-20	1.43685e-21	0.064635
1333.49	2.39646e-20	1.41925e-21	0.0592226
1334.49	2.59757e-20	1.57963e-21	0.0608116
1335.49	2.79605e-20	1.33361e-21	0.0476962
1336.49	2.97394e-20	1.41326e-21	0.0475213
1337.49	3.1592e-20	1.69631e-21	0.0536943
1338.49	3.33747e-20	2.02928e-21	0.060803
1339.49	3.45308e-20	2.01919e-21	0.058475
1340.49	3.54223e-20	2.28633e-21	0.064545
1341.49	3.53416e-20	1.47923e-21	0.0418553
1342.49	3.55234e-20	1.80637e-21	0.0508502
1343.49	3.488e-20	1.33075e-21	0.0381522
1344.49	3.44905e-20	1.6214e-21	0.0470101
1345.49	3.37895e-20	1.28676e-21	0.0380817
1346.49	3.43281e-20	1.37671e-21	0.0401045
1347.49	3.56007e-20	1.43261e-21	0.0402411
1348.49	3.89487e-20	1.76493e-21	0.0453142
1349.49	4.05245e-20	1.73327e-21	0.0427708
1350.49	3.90761e-20	1.89231e-21	0.0484263
1351.49	4.07345e-20	1.56787e-21	0.0384901
1352.49	4.1951e-20	1.59925e-21	0.038122
1353.49	4.28438e-20	1.76599e-21	0.0412193
1354.49	4.30164e-20	1.69051e-21	0.0392993
1355.49	4.27792e-20	1.51533e-21	0.0354222
1356.49	4.22569e-20	1.26194e-21	0.0298634
1357.49	4.24191e-20	1.64457e-21	0.0387695
1358.49	4.22613e-20	1.56555e-21	0.0370445
1359.49	4.19317e-20	1.75213e-21	0.0417854
1360.49	4.1515e-20	1.63716e-21	0.0394354
1361.49	4.1748e-20	1.77067e-21	0.0424133
1362.49	4.19025e-20	1.89057e-21	0.0451182
1363.49	4.38332e-20	2.89877e-21	0.0661319
1364.49	4.35919e-20	1.68867e-21	0.0387382
1365.49	4.62375e-20	1.6922e-21	0.036598
1366.49	4.92024e-20	1.55536e-21	0.0316115
1367.49	5.21832e-20	1.69639e-21	0.0325083
1368.49	5.71521e-20	1.91476e-21	0.0335029
1369.49	6.42075e-20	1.9987e-21	0.0311288
1370.49	7.12571e-20	2.01997e-21	0.0283476
1371.49	7.42286e-20	1.84388e-21	0.0248406
1372.49	7.97622e-20	1.42189e-21	0.0178266
1373.49	8.64033e-20	2.56526e-21	0.0296894
1374.49	9.28378e-20	1.87442e-21	0.0201903
1375.49	1.00086e-19	2.2235e-21	0.0222159
1376.49	1.06459e-19	2.08678e-21	0.0196018
1377.49	1.11545e-19	1.9512e-21	0.0174924
1378.49	1.19076e-19	1.86799e-21	0.0156874
1379.49	1.25655e-19	1.68569e-21	0.0134152
1380.49	1.30642e-19	1.53996e-21	0.0117877
1381.49	1.32367e-19	1.53221e-21	0.0115755
1382.49	1.33045e-19	2.2977e-21	0.01727
1383.49	1.33198e-19	1.62692e-21	0.0122143
1384.49	1.42311e-19	1.63746e-21	0.0115062
1385.49	1.57878e-19	1.27857e-21	0.00809848
1386.49	1.42054e-19	2.33295e-21	0.016423
1387.49	1.32878e-19	2.45412e-21	0.0184689
1388.49	1.25854e-19	1.65613e-21	0.0131591
1389.49	1.27031e-19	1.67317e-21	0.0131714
1390.49	1.37389e-19	2.24045e-21	0.0163074
1391.49	1.3244e-19	1.36623e-21	0.0103158
1392.49	1.25153e-19	1.54172e-21	0.0123186
1393.49	1.2495e-19	2.15931e-21	0.0172815
1394.49	1.26608e-19	3.20722e-21	0.0253319
1395.49	1.22493e-19	2.06971e-21	0.0168966
1396.49	1.16713e-19	1.73286e-21	0.0148472
1397.49	1.10932e-19	1.94256e-21	0.0175113
1398.49	9.99334e-20	1.88788e-21	0.0188914
1399.49	8.92592e-20	2.39083e-21	0.0267853
1400.49	8.07067e-20	1.47421e-21	0.0182662
1401.49	7.32631e-20	1.78342e-21	0.0243427
1402.49	6.59497e-20	1.54065e-21	0.023361
1403.49	5.94172e-20	1.39054e-21	0.023403
1404.49	5.37148e-20	1.67225e-21	0.0311321
1405.49	4.68019e-20	1.94191e-21	0.0414921
1406.49	4.14364e-20	1.61281e-21	0.0389225
1407.49	3.66902e-20	1.48244e-21	0.0404042
1408.49	3.25321e-20	1.60191e-21	0.049241
1409.49	2.86995e-20	1.59296e-21	0.0555046
1410.49	2.5164e-20	1.63123e-21	0.0648237
1411.49	2.21919e-20	1.87674e-21	0.084569
1412.49	1.83473e-20	1.40387e-21	0.0765166
1413.49	1.61056e-20	1.51706e-21	0.0941941
1414.49	1.42873e-20	1.69401e-21	0.118567
1415.49	1.2384e-20	1.43507e-21	0.11588
1416.49	1.13297e-20	1.50687e-21	0.133001
1417.49	1.12947e-20	2.65336e-21	0.23492
1418.49	9.36217e-21	1.49372e-21	0.159549
1419.49	1.25717e-20	5.55994e-21	0.44226
1420.49	8.50065e-21	1.37668e-21	0.16195
1421.49	8.24439e-21	1.29771e-21	0.157405
1422.49	8.35272e-21	1.32091e-21	0.158142
1423.49	9.09383e-21	1.80189e-21	0.198145
1424.49	1.00011e-20	2.20284e-21	0.220261
1425.49	9.90995e-21	1.68919e-21	0.170454
1426.49	1.06375e-20	1.36194e-21	0.128033
1427.49	1.15632e-20	1.37145e-21	0.118605
1428.49	1.26087e-20	1.28395e-21	0.10183
1429.49	1.39317e-20	1.69419e-21	0.121607
1430.49	1.51474e-20	1.72122e-21	0.113631
1431.49	1.61206e-20	1.72057e-21	0.106731
1432.49	1.77245e-20	1.732e-21	0.0977179
1433.49	1.91466e-20	1.64651e-21	0.0859949
1434.49	2.03521e-20	1.84373e-21	0.0905914
1435.49	2.15497e-20	1.73414e-21	0.0804719
1436.49	2.27794e-20	2.24491e-21	0.0985501
1437.49	2.53188e-20	2.82973e-21	0.111764
1438.49	2.5156e-20	1.70119e-21	0.0676257
1439.49	2.84215e-20	1.82525e-21	0.0642208
1440.49	3.07352e-20	1.47255e-21	0.0479108
1441.49	3.20346e-20	1.44093e-21	0.0449804
1442.49	3.31946e-20	1.78231e-21	0.0536927
1443.49	3.50603e-20	1.76663e-21	0.0503884
1444.49	3.86436e-20	1.91635e-21	0.0495905
1445.49	4.16221e-20	1.65057e-21	0.0396561
1446.49	4.45932e-20	1.78128e-21	0.0399452
1447.49	4.831e-20	2.12067e-21	0.0438973
1448.49	5.70223e-20	1.88547e-21	0.0330655
1449.49	7.66237e-20	2.76362e-21	0.0360674
1450.49	7.02147e-20	1.20569e-21	0.0171715
1451.49	5.97772e-20	1.89655e-21	0.031727
1452.49	5.98339e-20	2.44265e-21	0.0408239
1453.49	6.08022e-20	1.53905e-21	0.0253124
1454.49	6.00177e-20	2.20127e-21	0.0366771
1455.49	6.07184e-20	2.86222e-21	0.0471393
1456.49	6.28137e-20	3.9046e-21	0.0621616
1457.49	6.43248e-20	3.39553e-21	0.0527873
1458.49	6.47664e-20	3.97576e-21	0.0613862
1459.49	6.41049e-20	2.5063e-21	0.0390969
1460.49	6.53221e-20	1.95721e-21	0.0299624
1461.49	6.85858e-20	1.82295e-21	0.0265791
1462.49	7.56517e-20	1.6045e-21	0.021209
1463.49	7.96242e-20	2.1718e-21	0.0272757
1464.49	7.54237e-20	2.01213e-21	0.0266777
1465.49	7.95034e-20	2.99534e-21	0.0376757
1466.49	7.36629e-20	1.38206e-21	0.018762
1467.49	7.08792e-20	1.66361e-21	0.0234711
1468.49	7.03765e-20	1.62698e-21	0.0231183
1469.49	7.25591e-20	2.14388e-21	0.0295467
1470.49	6.98317e-20	1.62847e-21	0.02332
1471.49	7.08198e-20	3.01801e-21	0.0426152
1472.49	7.5084e-20	3.74489e-21	0.049876
1473.49	8.5068e-20	4.52623e-21	0.0532072
1474.49	8.04899e-20	1.51991e-21	0.0188832
1475.49	7.08032e-20	1.8814e-21	0.0265722
1476.49	6.03145e-20	3.49528e-21	0.0579509
1477.49	5.41827e-20	1.55941e-21	0.0287806
1478.49	5.39386e-20	1.86571e-21	0.0345895
1479.49	5.31971e-20	1.40993e-21	0.026504
1480.49	4.97399e-20	1.86793e-21	0.037554
1481.49	4.80247e-20	2.02873e-21	0.0422435
1482.49	4.53698e-20	1.44389e-21	0.0318248
1483.49	4.30229e-20	1.27303e-21	0.0295895
1484.49	4.07641e-20	1.53638e-21	0.0376895
1485.49	3.81771e-20	1.65676e-21	0.0433968
1486.49	3.53524e-20	1.99741e-21	0.0564999
1487.49	3.3854e-20	3.35875e-21	0.0992129
1488.49	3.00192e-20	1.68588e-21	0.0561601
1489.49	2.91747e-20	3.69067e-21	0.126502
1490.49	2.57282e-20	2.74815e-21	0.106815
1491.49	2.2878e-20	2.05628e-21	0.0898801
1492.49	2.02911e-20	1.6649e-21	0.0820507
1493.49	1.78246e-20	1.54543e-21	0.0867021
1494.49	1.58948e-20	1.27966e-21	0.0805082
1495.49	1.48145e-20	1.96591e-21	0.132701
1496.49	1.47467e-20	3.36224e-21	0.228
1497.49	1.18652e-20	1.82735e-21	0.154009
1498.49	1.08693e-20	2.35303e-21	0.216484
1499.49	9.63612e-21	2.07272e-21	0.215099
1500.49	7.79744e-21	1.41899e-21	0.181981
1501.49	7.06624e-21	1.64084e-21	0.232208
1502.49	5.96233e-21	1.32686e-21	0.22254
1503.49	5.20206e-21	1.32389e-21	0.254494
1504.49	4.74866e-21	1.69513e-21	0.356971
1505.49	5.48337e-21	3.67414e-21	0.670051
1506.49	6.45942e-21	5.3006e-21	0.820599
1507.49	6.93475e-21	6.02152e-21	0.868311
1508.49	4.15363e-21	3.49735e-21	0.841996
1509.49	3.17334e-21	2.71068e-21	0.854205
1510.49	2.44618e-21	2.03477e-21	0.831816
1511.49	1.83217e-21	1.65485e-21	0.903221
1512.49	2.64538e-21	2.8834e-21	1.08998
1513.49	1.2166e-21	1.42829e-21	1.174
1514.49	1.15027e-21	1.57908e-21	1.37279
1515.49	1.2684e-21	1.82153e-21	1.43608
1516.49	2.2353e-21	3.32952e-21	1.48952
1517.49	2.7546e-21	4.14975e-21	1.50648
1518.49	7.67049e-22	1.69226e-21	2.2062
1519.49	9.94892e-22	1.89972e-21	1.90948
1520.49	2.84887e-21	4.17246e-21	1.4646
1521.49	2.26012e-21	3.61843e-21	1.60098
1522.49	1.46821e-21	3.10659e-21	2.1159
1523.49	9.15522e-22	2.15517e-21	2.35404
1524.49	8.57299e-22	2.02062e-21	2.35696
1525.49	2.02211e-21	3.58011e-21	1.77048
1526.49	4.03245e-22	1.53557e-21	3.80803
1527.49	9.98985e-22	2.21503e-21	2.21728
1528.49	1.31451e-21	2.68527e-21	2.04279
1529.49	2.61009e-22	1.32705e-21	5.08433
1530.49	1.75745e-22	1.26012e-21	7.17013
1531.49	1.03086e-21	2.22085e-21	2.15436
1532.49	6.01437e-22	1.78275e-21	2.96414
1533.49	1.45474e-21	3.26164e-21	2.24208
1534.49	7.6162e-22	1.97786e-21	2.59691
1535.49	9.03379e-22	2.12716e-21	2.35467
1536.49	3.89011e-22	1.44504e-21	3.71466
1537.49	5.71922e-22	1.67314e-21	2.92547
1538.49	1.70513e-21	3.38817e-21	1.98705
1539.49	4.20182e-21	5.73521e-21	1.36494
1540.49	3.96462e-21	5.84053e-21	1.47316
1541.49	1.23061e-21	2.81976e-21	2.29135
1542.49	2.60507e-21	3.79802e-21	1.45794
1543.49	1.51043e-21	2.78378e-21	1.84304
1544.49	1.26943e-21	2.42472e-21	1.91009
1545.49	2.70019e-21	3.78258e-21	1.40086
1546.49	8.50936e-22	1.76176e-21	2.07037
1547.49	4.53245e-22	1.29552e-21	2.85832
1548.49	4.74541e-22	1.34327e-21	2.83068
1549.49	9.20662e-22	2.01168e-21	2.18504
1550.49	1.93475e-21	2.86011e-21	1.47828
1551.49	4.65827e-22	1.27391e-21	2.73473
1552.49	6.17913e-22	1.27294e-21	2.06006
1553.49	7.30523e-22	1.42493e-21	1.95056
1554.49	2.67513e-21	3.40657e-21	1.27342
1555.49	1.08965e-21	1.72013e-21	1.5786
1556.49	1.01459e-21	1.78019e-21	1.75458
1557.49	2.16576e-21	3.8161e-21	1.76201
1558.49	9.17908e-22	6.16634e-21	6.71782
1559.49	2.85509e-21	4.55325e-21	1.59478
1560.49	4.82856e-21	5.88211e-21	1.21819
1561.49	1.31437e-21	1.82276e-21	1.3868
1562.49	1.14788e-21	1.54368e-21	1.34481
1563.49	1.13218e-21	1.50759e-21	1.33159
1564.49	1.47063e-21	1.89489e-21	1.28849
1565.49	1.44412e-21	1.74342e-21	1.20725
1566.49	1.1839e-21	1.43295e-21	1.21036
1567.49	1.02191e-21	1.26877e-21	1.24156
1568.49	1.26006e-21	1.71682e-21	1.36249
1569.49	2.35292e-21	3.24698e-21	1.37998
1570.49	1.5932e-21	2.0523e-21	1.28817
1571.49	1.11444e-21	1.3204e-21	1.18481
1572.49	1.04699e-21	1.25143e-21	1.19527
1573.49	1.29232e-21	1.42787e-21	1.10489
1574.49	1.21213e-21	1.36907e-21	1.12947
1575.49	1.83093e-21	2.46412e-21	1.34583
1576.49	2.8946e-21	3.71882e-21	1.28474
1577.49	1.64397e-21	2.02146e-21	1.22962
1578.49	1.16082e-21	1.47163e-21	1.26775
1579.49	9.58794e-22	1.34045e-21	1.39806
1580.49	1.03453e-21	1.34434e-21	1.29946
1581.49	9.49612e-22	1.38047e-21	1.45372
1582.49	8.71068e-22	1.31541e-21	1.51011
1583.49	1.1655e-21	1.74677e-21	1.49873
1584.49	9.93429e-22	1.55311e-21	1.56338
1585.49	8.07431e-22	1.32469e-21	1.64062
1586.49	8.24657e-22	1.4071e-21	1.70628
1587.49	6.60701e-22	1.2799e-21	1.93719
1588.49	7.6955e-22	1.4819e-21	1.92567
1589.49	7.51541e-22	1.32051e-21	1.75707
1590.49	7.59633e-22	1.41083e-21	1.85725
1591.49	5.90899e-22	1.25187e-21	2.11859
1592.49	6.02553e-22	1.34579e-21	2.23348
1593.49	5.36049e-22	1.37254e-21	2.56048
1594.49	8.17116e-22	1.63388e-21	1.99957
1595.49	4.30994e-22	1.24874e-21	2.89735
1596.49	4.36711e-22	1.19957e-21	2.74683
1597.49	5.14798e-22	1.504e-21	2.92153
1598.49	3.72326e-22	1.36069e-21	3.65457
1599.49	1.57755e-22	1.19772e-21	7.59223
1600.49	2.03317e-22	1.24194e-21	6.10839
1601.49	6.57933e-22	1.6431e-21	2.49736
1602.49	4.43422e-22	1.4731e-21	3.32212
1603.49	6.42199e-22	1.59722e-21	2.48712
1604.49	4.0222e-22	1.49453e-21	3.71569
1605.49	1.92237e-22	1.29767e-21	6.75037
1606.49	2.82893e-22	1.39862e-21	4.94397
1607.49	8.97103e-22	1.96399e-21	2.18925
1608.49	2.4698e-22	1.3572e-21	5.49518
1609.49	1.00602e-21	2.1862e-21	2.17313
1610.49	2.23544e-22	1.31239e-21	5.87084
1611.49	1.72966e-22	1.30486e-21	7.54403
1612.49	2.01341e-22	1.29767e-21	6.44511
1613.49	1.4472e-22	1.2112e-21	8.36928
1614.49	3.97796e-22	1.46568e-21	3.6845
1615.49	3.96794e-22	1.54897e-21	3.90372
1616.49	1.64106e-21	3.37594e-21	2.05717
1617.49	1.24229e-21	2.54363e-21	2.04753
1618.49	4.96993e-22	1.45055e-21	2.91865
1619.49	5.39314e-22	1.53917e-21	2.85395
1620.49	4.31721e-22	1.44678e-21	3.35119
1621.49	2.34073e-22	1.15409e-21	4.93046
1622.49	1.28096e-21	2.35343e-21	1.83724
1623.49	1.97235e-21	3.31411e-21	1.68029
1624.49	5.58667e-22	1.51456e-21	2.71102
1625.49	6.18319e-22	1.53472e-21	2.48209
1626.49	3.59734e-22	1.2172e-21	3.38361
1627.49	6.19838e-22	1.60003e-21	2.58137
1628.49	7.7605e-22	1.59977e-21	2.06142
1629.49	6.68983e-22	1.56388e-21	2.3377
1630.49	4.94554e-22	1.32479e-21	2.67876
1631.49	6.63091e-22	1.44975e-21	2.18636
1632.49	5.11738e-22	1.31232e-21	2.56443
1633.49	5.8067e-22	1.31629e-21	2.26684
1634.49	7.44463e-22	1.88182e-21	2.52776
1635.49	6.31114e-21	8.46544e-21	1.34135
1636.49	1.15063e-21	2.23674e-21	1.94392
1637.49	2.11249e-21	3.23668e-21	1.53216
1638.49	1.03402e-21	1.68659e-21	1.6311
1639.49	6.09282e-22	1.25684e-21	2.06283
1640.49	1.12122e-21	1.66829e-21	1.48792
1641.49	6.35758e-22	1.26555e-21	1.99062
1642.49	1.0585e-21	1.53217e-21	1.44749
1643.49	1.0312e-21	1.53009e-21	1.48379
1644.49	1.03707e-21	1.53838e-21	1.48339
1645.49	1.48135e-21	2.25681e-21	1.52348
1646.49	2.05223e-21	2.76228e-21	1.34599
1647.49	2.18688e-21	3.06462e-21	1.40137
1648.49	2.29713e-21	2.92242e-21	1.2722
1649.49	1.25549e-21	1.38525e-21	1.10335
1650.49	1.41653e-21	1.55563e-21	1.09819
1651.49	1.55172e-21	1.92758e-21	1.24223
1652.49	5.09053e-21	6.32158e-21	1.24183
1653.49	6.00079e-21	6.11406e-21	1.01887
1654.49	3.33676e-21	3.92758e-21	1.17707
1655.49	1.95996e-21	1.71431e-21	0.874667
1656.49	1.6645e-21	1.2607e-21	0.757402
1657.49	1.74238e-21	1.24348e-21	0.713669
1658.49	1.66303e-21	1.22214e-21	0.734884
1659.49	1.64865e-21	1.15427e-21	0.70013
1660.49	1.77528e-21	1.17274e-21	0.660592
1661.49	2.41316e-21	1.70251e-21	0.705508
1662.49	3.08521e-21	2.75256e-21	0.892177
1663.49	2.66874e-21	1.89862e-21	0.711429
1664.49	2.31009e-21	1.53086e-21	0.662685
1665.49	2.31661e-21	1.56709e-21	0.676461
1666.49	2.12863e-21	1.33582e-21	0.627551
1667.49	2.1492e-21	1.41291e-21	0.657415
1668.49	3.20254e-21	2.67783e-21	0.836158
1669.49	3.98941e-21	3.67971e-21	0.922369
1670.49	2.27061e-21	1.64373e-21	0.723917
1671.49	3.70616e-21	3.24581e-21	0.875786
1672.49	2.47357e-21	1.54001e-21	0.622587
1673.49	2.30417e-21	1.41538e-21	0.614271
1674.49	2.46494e-21	1.60933e-21	0.652887
1675.49	4.627e-21	4.13349e-21	0.893339
1676.49	2.45333e-21	1.66182e-21	0.677374
1677.49	2.15781e-21	1.25216e-21	0.580293
1678.49	2.17685e-21	1.39634e-21	0.641449
1679.49	2.42338e-21	1.69901e-21	0.701091
1680.49	3.17019e-21	2.58729e-21	0.81613
1681.49	2.32883e-21	1.63016e-21	0.699992
1682.49	2.28307e-21	1.93909e-21	0.849333
1683.49	3.81187e-21	3.9392e-21	1.0334
1684.49	3.21757e-21	4.5847e-21	1.42489
1685.49	3.24416e-21	3.42543e-21	1.05588
1686.49	1.71821e-21	1.69856e-21	0.988564
1687.49	1.51075e-21	1.47286e-21	0.974925
1688.49	2.16804e-21	2.41398e-21	1.11344
1689.49	1.23821e-21	1.51231e-21	1.22137
1690.49	1.73429e-21	2.05343e-21	1.18402
1691.49	9.99624e-22	1.38797e-21	1.38849
1692.49	7.57994e-22	1.14205e-21	1.50668
1693.49	7.98608e-22	1.29217e-21	1.61803
1694.49	1.10151e-21	1.68734e-21	1.53184
1695.49	2.17637e-21	3.6421e-21	1.67348
1696.49	1.93725e-21	3.02724e-21	1.56265
1697.49	1.69964e-21	2.85998e-21	1.6827
1698.49	9.26058e-22	1.96801e-21	2.12515
1699.49	2.0841e-21	3.8696e-21	1.85672
1700.49	2.0397e-20	2.13002e-20	1.04428
1701.49	1.9488e-21	3.36982e-21	1.72918
1702.49	5.49877e-22	1.60495e-21	2.91875
1703.49	6.26185e-22	1.61834e-21	2.58445
1704.49	1.49422e-21	2.74484e-21	1.83697
1705.49	4.6045e-22	1.60195e-21	3.4791
1706.49	1.57828e-21	3.02169e-21	1.91455
1707.49	4.72758e-22	1.6165e-21	3.41929
1708.49	2.54069e-22	1.42319e-21	5.60159
1709.49	2.69955e-22	1.47137e-21	5.45043
1710.49	5.33076e-22	1.75058e-21	3.28391
1711.49	-1.32578e-24	1.27954e-21	-965.117
1712.49	3.34904e-22	1.68659e-21	5.03603
1713.49	1.46325e-22	1.36452e-21	9.32531
1714.49	9.7087e-22	2.32813e-21	2.39798
1715.49	2.07892e-21	3.52735e-21	1.69673
1716.49	9.19048e-23	1.57615e-21	17.1499
1717.49	1.15856e-21	3.55228e-21	3.06612
1718.49	2.5189e-21	4.45242e-21	1.76761
1719.49	4.23357e-22	1.7274e-21	4.08024
1720.49	4.16117e-22	1.82043e-21	4.37481
1721.49	3.18941e-22	1.50075e-21	4.70541
1722.49	3.26597e-22	1.54133e-21	4.71937
1723.49	6.51041e-22	1.83067e-21	2.81191
1724.49	1.07303e-23	1.3133e-21	122.391
1725.49	1.81982e-22	1.52253e-21	8.36637
1726.49	1.74881e-22	1.4854e-21	8.49382
1727.49	2.27932e-23	1.31584e-21	57.7296
1728.49	1.45679e-22	1.48569e-21	10.1984
1729.49	2.21012e-22	1.5252e-21	6.90098
1730.49	1.24234e-21	2.51303e-21	2.02282
1731.49	9.26269e-23	1.34095e-21	14.4769
1732.49	6.25072e-22	1.86816e-21	2.98871
1733.49	1.96082e-21	3.53697e-21	1.80382
1734.49	9.127e-22	2.82141e-21	3.09128
1735.49	8.03158e-22	2.13177e-21	2.65423
1736.49	9.2947e-24	1.30149e-21	140.025
1737.49	2.72461e-22	1.48282e-21	5.44232
1738.49	2.53775e-22	1.59363e-21	6.27971
1739.49	1.36279e-21	3.29102e-21	2.41491
1740.49	6.14854e-22	2.12159e-21	3.45056
1741.49	9.78376e-24	1.40711e-21	143.82
1742.49	-6.14961e-23	1.36139e-21	-22.1378
1743.49	1.16501e-21	2.71632e-21	2.3316
1744.49	4.13923e-22	1.8275e-21	4.41508
1745.49	2.17356e-22	1.53543e-21	7.06413
1746.49	1.72294e-22	1.53065e-21	8.8839
1747.49	5.88748e-22	2.17515e-21	3.69454
1748.49	2.52101e-22	2.05221e-21	8.14042
1749.49	7.62277e-22	2.48563e-21	3.2608
1750.49	7.05142e-23	1.81831e-21	25.7865
1751.49	2.18648e-21	4.02242e-21	1.83968
1752.49	-1.5228e-22	1.47238e-21	-9.66891
1753.49	-3.65623e-22	1.2888e-21	-3.52493
1754.49	-1.61507e-22	1.56527e-21	-9.6917
1755.49	-3.17689e-22	1.44819e-21	-4.55853
1756.49	1.2857e-22	1.7863e-21	13.8936
1757.49	1.63364e-22	1.67734e-21	10.2675
1758.49	-8.3968e-25	1.51655e-21	-1806.1
1759.49	-3.86118e-22	1.39578e-21	-3.61491
1760.49	-2.80537e-22	1.41584e-21	-5.0469
1761.49	4.34593e-22	2.30749e-21	5.30954
1762.49	3.10123e-22	2.01359e-21	6.49286
1763.49	-9.36509e-23	1.65443e-21	-17.666
1764.49	-3.33515e-22	1.44775e-21	-4.34089
1765.49	-4.24686e-22	1.42037e-21	-3.34452
1766.49	-2.57472e-22	1.65254e-21	-6.41831
1767.49	-3.12432e-22	1.44884e-21	-4.63729
1768.49	5.94487e-22	2.30516e-21	3.87757
1769.49	-4.0933e-22	1.45895e-21	-3.56425
1770.49	-2.63688e-22	1.59009e-21	-6.0302
1771.49	7.01453e-22	2.80459e-21	3.99826
1772.49	1.15352e-21	3.65772e-21	3.17091
1773.49	3.5478e-23	1.96324e-21	55.3367
1774.49	-5.07581e-22	1.38362e-21	-2.7259
1775.49	-9.27238e-23	1.69627e-21	-18.2937
1776.49	-3.11766e-22	1.47885e-21	-4.74347
1777.49	-3.80848e-22	1.52673e-21	-4.00878
1778.49	-4.22972e-22	1.35028e-21	-3.19236
1779.49	-1.17523e-22	1.48725e-21	-12.655
1780.49	4.09914e-22	2.28735e-21	5.58007
1781.49	-1.05774e-22	1.58882e-21	-15.0209
1782.49	-4.84576e-22	1.27325e-21	-2.62756
1783.49	-2.94752e-22	1.45898e-21	-4.94986
1784.49	-3.91642e-22	1.38442e-21	-3.53493
1785.49	-9.63012e-23	1.46821e-21	-15.2461
1786.49	-5.76755e-23	1.54148e-21	-26.7268
1787.49	-1.86204e-22	1.39341e-21	-7.48321
1788.49	-1.65091e-22	1.30351e-21	-7.89573
1789.49	3.76031e-23	1.4632e-21	38.9118
1790.49	1.53014e-22	1.49673e-21	9.78159
1791.49	5.75225e-22	1.75715e-21	3.05472
1792.49	9.5713e-22	2.8391e-21	2.96627
1793.49	7.18211e-22	1.84519e-21	2.56915
1794.49	1.76979e-22	1.3165e-21	7.43873
1795.49	3.30709e-22	1.44342e-21	4.36462
1796.49	6.85697e-22	1.6353e-21	2.38488
1797.49	4.13238e-22	1.35582e-21	3.28097
1798.49	5.78456e-22	1.4866e-21	2.56994
1799.49	8.17924e-22	2.00211e-21	2.4478
1800.49	3.84515e-22	1.42463e-21	3.70502
1801.49	6.10305e-22	1.53473e-21	2.51469
1802.49	7.01221e-22	1.66974e-21	2.38118
1803.49	4.375e-22	1.48713e-21	3.39915
1804.49	3.7341e-22	1.41311e-21	3.78433
1805.49	3.81333e-22	1.3751e-21	3.60603
1806.49	3.67313e-22	1.39297e-21	3.79231
1807.49	6.43033e-22	1.47694e-21	2.29683
1808.49	7.10562e-22	1.52314e-21	2.14358
1809.49	5.17117e-22	1.42506e-21	2.75578
1810.49	7.69252e-22	1.66117e-21	2.15946
1811.49	4.76432e-22	1.38454e-21	2.90606
1812.49	5.65942e-22	1.55632e-21	2.74996
1813.49	2.0222e-22	1.44841e-21	7.16256
1814.49	1.00465e-22	1.47278e-21	14.6596
1815.49	-2.19452e-22	1.24765e-21	-5.68528
1816.49	-8.16884e-23	1.48197e-21	-18.1418
1817.49	-1.37036e-23	1.54684e-21	-112.878
1818.49	-3.46535e-22	1.40644e-21	-4.05857
1819.49	-2.50676e-22	1.56805e-21	-6.25527
1820.49	-4.68385e-22	1.35624e-21	-2.89557
1821.49	-6.02768e-22	1.3376e-21	-2.2191
1822.49	-4.03555e-22	1.45401e-21	-3.60301
1823.49	-4.26881e-22	1.46586e-21	-3.43388
1824.49	-5.76295e-22	1.43759e-21	-2.49454
1825.49	2.1944e-22	2.34669e-21	10.694
1826.49	-8.50283e-22	1.35578e-21	-1.5945
1827.49	-8.66162e-22	1.38416e-21	-1.59803
1828.49	-6.39902e-22	1.56457e-21	-2.44501
1829.49	-1.98188e-22	2.41057e-21	-12.163
1830.49	-1.23315e-22	2.46775e-21	-20.0117
1831.49	-1.14598e-21	1.34034e-21	-1.16961
1832.49	-9.79366e-22	1.54117e-21	-1.57364
1833.49	-9.62107e-22	1.49505e-21	-1.55393
1834.49	-1.19116e-21	1.38515e-21	-1.16285
1835.49	-1.28599e-21	1.42168e-21	-1.10552
1836.49	-1.29177e-21	1.34585e-21	-1.04186
1837.49	-7.88197e-22	1.72167e-21	-2.18431
1838.49	-1.27041e-21	1.48269e-21	-1.16709
1839.49	-1.30696e-21	1.45817e-21	-1.11569
1840.49	-1.24169e-21	1.38861e-21	-1.11832
1841.49	-1.24456e-21	1.48274e-21	-1.19137
1842.49	-1.08325e-21	1.5169e-21	-1.40033
1843.49	-1.00633e-21	1.57251e-21	-1.56262
1844.49	1.41749e-22	2.84753e-21	20.0885
1845.49	-9.26419e-22	1.65468e-21	-1.78611
1846.49	-9.69088e-22	1.58062e-21	-1.63104
1847.49	-7.82577e-22	1.67753e-21	-2.14359
1848.49	-8.84151e-22	1.57807e-21	-1.78484
1849.49	-1.04526e-21	1.5473e-21	-1.48031
1850.49	-9.59142e-22	1.62079e-21	-1.68984
1851.49	-1.10003e-21	1.45924e-21	-1.32654
1852.49	-1.1322e-21	1.41007e-21	-1.24542
1853.49	-9.04551e-22	1.61851e-21	-1.78929
1854.49	-9.17966e-22	1.5931e-21	-1.73547
1855.49	-8.11489e-22	1.69571e-21	-2.08963
1856.49	-5.82449e-22	1.84379e-21	-3.16558
1857.49	-7.62702e-22	1.63091e-21	-2.13833
1858.49	-6.76224e-22	1.61481e-21	-2.38798
1859.49	-6.77463e-22	1.66605e-21	-2.45925
1860.49	-7.01217e-22	1.62597e-21	-2.31878
1861.49	-5.38469e-22	1.61164e-21	-2.99301
1862.49	-7.19539e-22	1.51421e-21	-2.10442
1863.49	-5.45578e-22	1.64575e-21	-3.01653
1864.49	-4.20083e-22	1.66739e-21	-3.96919
1865.49	-3.7805e-22	1.68251e-21	-4.45049
1866.49	2.31609e-22	2.08621e-21	9.00748
1867.49	-2.18876e-22	1.64314e-21	-7.50719
1868.49	2.26102e-22	1.93365e-21	8.55212
1869.49	6.29596e-22	2.57042e-21	4.08265
1870.49	-1.42387e-22	1.59305e-21	-11.1881
1871.49	-2.16264e-23	1.713e-21	-79.2088
1872.49	-2.96875e-22	1.57851e-21	-5.3171
1873.49	-6.51839e-23	1.76544e-21	-27.084
1874.49	-1.34449e-22	1.6663e-21	-12.3935
1875.49	-2.69221e-22	1.56452e-21	-5.81126
1876.49	-1.55668e-22	1.57342e-21	-10.1075
1877.49	1.62681e-22	1.89555e-21	11.652
1878.49	5.98016e-23	1.68421e-21	28.1633
1879.49	2.17098e-22	1.67598e-21	7.7199
1880.49	1.81499e-22	1.6415e-21	9.04413
1881.49	2.52043e-22	1.72364e-21	6.83868
1882.49	6.75621e-23	1.50828e-21	22.3244
1883.49	2.31221e-22	1.63733e-21	7.08124
1884.49	4.06566e-22	1.74725e-21	4.29757
1885.49	2.39382e-22	1.58673e-21	6.62845
1886.49	4.12225e-22	1.77782e-21	4.31274
1887.49	2.34935e-22	1.55876e-21	6.63486
1888.49	3.85499e-22	1.72407e-21	4.47231
1889.49	8.64962e-22	2.161e-21	2.49838
1890.49	3.50689e-22	1.58156e-21	4.50987
1891.49	2.14503e-22	1.6835e-21	7.84837
1892.49	1.58411e-22	1.6148e-21	10.1938
1893.49	1.1304e-22	1.6608e-21	14.6921
1894.49	-2.92982e-23	1.49984e-21	-51.1921
1895.49	6.0233e-22	1.99151e-21	3.30635
1896.49	1.22691e-22	1.79138e-21	14.6007
1897.49	-8.61375e-23	1.60415e-21	-18.6231
1898.49	3.32231e-23	1.72366e-21	51.8814
1899.49	-1.07178e-22	1.57361e-21	-14.6823
1900.49	-1.6612e-22	1.61398e-21	-9.71574
1901.49	-2.86946e-22	1.47326e-21	-5.13428
1902.49	-3.82321e-22	1.4687e-21	-3.84153
1903.49	-2.95623e-22	1.6045e-21	-5.4275
1904.49	-1.50589e-22	1.72437e-21	-11.4509
1905.49	-2.99442e-22	1.74228e-21	-5.81842
1906.49	-4.42104e-22	1.59235e-21	-3.60176
1907.49	-2.8985e-22	1.77829e-21	-6.13522
1908.49	-5.61422e-22	1.57664e-21	-2.8083
1909.49	-3.34711e-22	1.76101e-21	-5.26129
1910.49	-4.71196e-22	1.70658e-21	-3.62181
1911.49	-7.60364e-22	1.6862e-21	-2.21762
1912.49	-7.79531e-22	1.63757e-21	-2.10071
1913.49	-9.46864e-22	1.51397e-21	-1.59894
1914.49	-1.08509e-21	1.42639e-21	-1.31454
1915.49	-1.01698e-21	1.51905e-21	-1.49368
1916.49	-1.05869e-21	1.55003e-21	-1.46409
1917.49	-9.76421e-22	1.5526e-21	-1.5901
1918.49	-3.15595e-22	1.9599e-21	-6.21018
1919.49	-1.09867e-21	1.45174e-21	-1.32136
1920.49	-1.16655e-21	1.45857e-21	-1.25033
1921.49	-8.97559e-22	1.62952e-21	-1.8155
1922.49	-4.83232e-22	1.81349e-21	-3.75284
1923.49	-3.84738e-22	1.92087e-21	-4.99267
1924.49	-1.06787e-21	1.46358e-21	-1.37056
1925.49	-9.12404e-22	1.61673e-21	-1.77194
1926.49	-9.29482e-22	1.55978e-21	-1.67812
1927.49	-6.74894e-22	1.79187e-21	-2.65503
1928.49	-8.27949e-22	1.61639e-21	-1.95228
1929.49	-7.51019e-22	1.71921e-21	-2.28917
1930.49	-8.2432e-22	1.61284e-21	-1.95657
1931.49	-8.69278e-22	1.59424e-21	-1.83398
1932.49	-8.12792e-22	1.62943e-21	-2.00473
1933.49	-7.48713e-22	1.55462e-21	-2.07639
1934.49	-8.02874e-22	1.62096e-21	-2.01895
1935.49	-6.80487e-22	1.75736e-21	-2.5825
1936.49	-7.43117e-22	1.64358e-21	-2.21174
1937.49	-8.8921e-22	1.475e-21	-1.65878
1938.49	-6.55349e-22	1.64206e-21	-2.50563
1939.49	-6.69343e-22	1.60539e-21	-2.39846
1940.49	-7.2407e-22	1.53595e-21	-2.12128
1941.49	-5.56928e-22	1.67483e-21	-3.00727
1942.49	-2.01074e-22	2.06769e-21	-10.2832
1943.49	-6.81573e-22	1.63279e-21	-2.39562
1944.49	-7.98984e-22	1.54357e-21	-1.93191
1945.49	-6.32795e-22	1.62881e-21	-2.57399
1946.49	-7.14522e-22	1.57976e-21	-2.21093
1947.49	-8.59088e-22	1.60473e-21	-1.86795
1948.49	-1.0805e-21	1.47269e-21	-1.36298
1949.49	-9.96596e-22	1.55695e-21	-1.56227
1950.49	-9.227e-22	1.66452e-21	-1.80397
1951.49	-1.01143e-21	1.56283e-21	-1.54517
1952.49	-1.17138e-21	1.48135e-21	-1.26463
1953.49	-8.69167e-22	1.73326e-21	-1.99417
1954.49	-9.84559e-22	1.68033e-21	-1.70669
1955.49	-1.02885e-21	1.60333e-21	-1.55836
1956.49	-1.31134e-21	1.54717e-21	-1.17984
1957.49	-1.41471e-21	1.46278e-21	-1.03398
1958.49	-1.23104e-21	1.65295e-21	-1.34273
1959.49	-1.37752e-21	1.5877e-21	-1.15258
1960.49	-1.42508e-21	1.53687e-21	-1.07845
1961.49	-1.49656e-21	1.51605e-21	-1.01302
1962.49	-1.52589e-21	1.55377e-21	-1.01827
1963.49	-1.54582e-21	1.51987e-21	-0.983213
1964.49	-1.42779e-21	1.71311e-21	-1.19983
1965.49	-1.50843e-21	1.5832e-21	-1.04957
1966.49	-1.32323e-21	1.65093e-21	-1.24765
1967.49	-9.98802e-22	1.87073e-21	-1.87298
1968.49	-1.45821e-21	1.67932e-21	-1.15163
1969.49	-1.6751e-21	1.53321e-21	-0.915294
1970.49	-1.74137e-21	1.46248e-21	-0.839842
1971.49	-1.6977e-21	1.56111e-21	-0.919548
1972.49	-1.6124e-21	1.66379e-21	-1.03187
1973.49	-1.83672e-21	1.47403e-21	-0.802533
1974.49	-1.6444e-21	1.6229e-21	-0.986925
1975.49	-1.61846e-21	1.63855e-21	-1.01241
1976.49	-1.60055e-21	1.67152e-21	-1.04434
1977.49	-1.79733e-21	1.43751e-21	-0.799801
1978.49	-1.5702e-21	1.67003e-21	-1.06358
1979.49	-1.8676e-21	1.45285e-21	-0.777922
1980.49	-1.76255e-21	1.49122e-21	-0.846057
1981.49	-1.84626e-21	1.44985e-21	-0.785289
1982.49	-1.66521e-21	1.58315e-21	-0.950717
1983.49	-1.63022e-21	1.6847e-21	-1.03342
1984.49	-1.76492e-21	1.53999e-21	-0.872553
1985.49	-1.70528e-21	1.59341e-21	-0.934397
1986.49	-1.74712e-21	1.53541e-21	-0.878823
1987.49	-1.46799e-21	1.81383e-21	-1.23559
1988.49	-1.54624e-21	1.66937e-21	-1.07963
1989.49	-1.79702e-21	1.51648e-21	-0.843885
1990.49	-1.72408e-21	1.53314e-21	-0.889253
1991.49	-1.64532e-21	1.59891e-21	-0.971796
1992.49	-1.33728e-21	1.8109e-21	-1.35417
1993.49	-1.69747e-21	1.53099e-21	-0.901925
1994.49	-1.61658e-21	1.63741e-21	-1.01289
1995.49	-1.6572e-21	1.66092e-21	-1.00225
1996.49	-1.66367e-21	1.61439e-21	-0.970381
1997.49	-1.73675e-21	1.59715e-21	-0.919621
1998.49	-1.49917e-21	1.70375e-21	-1.13646
1999.49	-1.52648e-21	1.71702e-21	-1.12483
2000.49	-1.72716e-21	1.51791e-21	-0.878849
2001.49	-1.65256e-21	1.52482e-21	-0.922703
2002.49	-1.5629e-21	1.59741e-21	-1.02208
2003.49	-1.50468e-21	1.61204e-21	-1.07135
2004.49	-1.44278e-21	1.71551e-21	-1.18903
2005.49	-1.43853e-21	1.69556e-21	-1.17867
2006.49	-1.34349e-21	1.77981e-21	-1.32476
2007.49	-1.48075e-21	1.58549e-21	-1.07073
2008.49	-1.38144e-21	1.72174e-21	-1.24634
2009.49	-1.35956e-21	1.69743e-21	-1.24852
2010.49	-1.3953e-21	1.665e-21	-1.19329
2011.49	-1.33094e-21	1.69055e-21	-1.2702
2012.49	-1.25503e-21	1.78956e-21	-1.42591
2013.49	-1.4586e-21	1.59564e-21	-1.09395
2014.49	-1.40879e-21	1.60834e-21	-1.14165
2015.49	-1.3254e-21	1.63679e-21	-1.23494
2016.49	-1.28857e-21	1.60473e-21	-1.24535
2017.49	-1.15754e-21	1.77487e-21	-1.53331
2018.49	-1.22184e-21	1.74639e-21	-1.42932
2019.49	-1.25468e-21	1.7798e-21	-1.41853
2020.49	-1.4179e-21	1.63742e-21	-1.15482
2021.49	-1.28713e-21	1.72186e-21	-1.33775
2022.49	-1.22389e-21	1.83905e-21	-1.50262
2023.49	-1.23153e-21	1.72179e-21	-1.39809
2024.49	-1.22306e-21	1.74758e-21	-1.42886
2025.49	-1.39103e-21	1.63366e-21	-1.17442
2026.49	-1.39158e-21	1.53499e-21	-1.10306
2027.49	-1.18938e-21	1.80985e-21	-1.52168
2028.49	-1.15622e-21	1.90361e-21	-1.64641
2029.49	-1.38446e-21	1.69597e-21	-1.225
2030.49	-1.26325e-21	1.79198e-21	-1.41855
2031.49	-1.53083e-21	1.53632e-21	-1.00358
2032.49	-1.28517e-21	1.82078e-21	-1.41676
2033.49	-1.15662e-21	1.98381e-21	-1.71518
2034.49	-1.44533e-21	1.68801e-21	-1.16791
2035.49	-1.45734e-21	1.72557e-21	-1.18405
2036.49	-1.4823e-21	1.70528e-21	-1.15042
2037.49	-1.62641e-21	1.54785e-21	-0.951693
2038.49	-1.31621e-21	1.89152e-21	-1.4371
2039.49	-1.54108e-21	1.6751e-21	-1.08697
2040.49	-1.38313e-21	1.87337e-21	-1.35444
2041.49	-1.44672e-21	1.71394e-21	-1.18471
2042.49	-1.44569e-21	1.87047e-21	-1.29382
2043.49	-1.69445e-21	1.62866e-21	-0.961172
2044.49	-1.42446e-21	1.81668e-21	-1.27534
2045.49	-1.46393e-21	1.84345e-21	-1.25925
2046.49	-1.56548e-21	1.7907e-21	-1.14386
2047.49	-1.58908e-21	1.71333e-21	-1.07819
2048.49	-1.69985e-21	1.60791e-21	-0.945912
2049.49	-1.7506e-21	1.58537e-21	-0.905615
2050.49	-1.48235e-21	1.89003e-21	-1.27503
2051.49	-1.56344e-21	1.75891e-21	-1.12502
2052.49	-1.60191e-21	1.7153e-21	-1.07079
2053.49	-1.80864e-21	1.6665e-21	-0.921411
2054.49	-1.87908e-21	1.55857e-21	-0.829433
2055.49	-1.49176e-21	1.91329e-21	-1.28257
2056.49	-1.79453e-21	1.64619e-21	-0.917337
2057.49	-1.76568e-21	1.6334e-21	-0.925084
2058.49	-1.70377e-21	1.75781e-21	-1.03172
2059.49	-1.68107e-21	1.7049e-21	-1.01417
2060.49	-1.63471e-21	1.75086e-21	-1.07105
2061.49	-1.64472e-21	1.73237e-21	-1.05329
2062.49	-1.80507e-21	1.67359e-21	-0.92716
2063.49	-1.77879e-21	1.6806e-21	-0.944796
2064.49	-1.68503e-21	1.68881e-21	-1.00225
2065.49	-1.86046e-21	1.51357e-21	-0.813548
2066.49	-1.63846e-21	1.67433e-21	-1.02189
2067.49	-1.73616e-21	1.58569e-21	-0.913332
2068.49	-1.64733e-21	1.65669e-21	-1.00568
2069.49	-1.68465e-21	1.5966e-21	-0.947733
2070.49	-1.64142e-21	1.67393e-21	-1.01981
2071.49	-1.52536e-21	1.77261e-21	-1.1621
2072.49	-1.50623e-21	1.71897e-21	-1.14124
2073.49	-1.65707e-21	1.68596e-21	-1.01743
2074.49	-1.76046e-21	1.58213e-21	-0.898703
2075.49	-1.57693e-21	1.79585e-21	-1.13883
2076.49	-1.55671e-21	1.72347e-21	-1.10712
2077.49	-1.77283e-21	1.64013e-21	-0.925148
2078.49	-1.8743e-21	1.51238e-21	-0.806903
2079.49	-1.57781e-21	1.68799e-21	-1.06984
2080.49	-1.56095e-21	1.659e-21	-1.06281
2081.49	-1.56669e-21	1.67544e-21	-1.06942
2082.49	-1.4317e-21	1.86017e-21	-1.29928
2083.49	-1.51494e-21	1.7643e-21	-1.1646
2084.49	-1.7967e-21	1.52189e-21	-0.847043
2085.49	-1.59484e-21	1.67297e-21	-1.04899
2086.49	-1.58218e-21	1.62482e-21	-1.02695
2087.49	-1.3371e-21	1.89765e-21	-1.41922
2088.49	-1.44461e-21	1.81507e-21	-1.25645
2089.49	-1.64996e-21	1.563e-21	-0.947293
2090.49	-1.49898e-21	1.65954e-21	-1.10711
2091.49	-1.53501e-21	1.68394e-21	-1.09702
2092.49	-1.50631e-21	1.77132e-21	-1.17593
2093.49	-1.45569e-21	1.79953e-21	-1.23621
2094.49	-1.51602e-21	1.74687e-21	-1.15227
2095.49	-1.39246e-21	1.86271e-21	-1.33772
2096.49	-1.35951e-21	1.82602e-21	-1.34314
2097.49	-1.35917e-21	1.8362e-21	-1.35097
2098.49	-1.61962e-21	1.61591e-21	-0.997712
2099.49	-1.47874e-21	1.69039e-21	-1.14313
2100.49	-1.40371e-21	1.78346e-21	-1.27053
2101.49	-1.59993e-21	1.61458e-21	-1.00916
2102.49	-1.35018e-21	1.80092e-21	-1.33383
2103.49	-1.46782e-21	1.65486e-21	-1.12743
2104.49	-1.32802e-21	1.88189e-21	-1.41706
2105.49	-1.43305e-21	1.72441e-21	-1.20331
2106.49	-1.16961e-21	1.8982e-21	-1.62294
2107.49	-1.43122e-21	1.64381e-21	-1.14854
2108.49	-1.45904e-21	1.65293e-21	-1.13289
2109.49	-1.47667e-21	1.6375e-21	-1.10892
2110.49	-1.35922e-21	1.77665e-21	-1.30711
2111.49	-1.39822e-21	1.77007e-21	-1.26595
2112.49	-1.31155e-21	1.80246e-21	-1.3743
2113.49	-1.24444e-21	1.88277e-21	-1.51295
2114.49	-1.16145e-21	1.97349e-21	-1.69916
2115.49	-1.48318e-21	1.64376e-21	-1.10826
2116.49	-1.42812e-21	1.67684e-21	-1.17416
2117.49	-1.14154e-21	1.93782e-21	-1.69756
2118.49	-1.27879e-21	1.78162e-21	-1.39321
2119.49	-1.195e-21	1.86817e-21	-1.56332
2120.49	-1.23677e-21	1.80956e-21	-1.46314
2121.49	-1.34699e-21	1.69157e-21	-1.25582
2122.49	-1.25143e-21	1.88194e-21	-1.50384
2123.49	-1.26257e-21	1.77806e-21	-1.40829
2124.49	-1.27589e-21	1.81242e-21	-1.42052
2125.49	-1.35615e-21	1.67454e-21	-1.23477
2126.49	-1.14149e-21	1.90226e-21	-1.66647
2127.49	-9.19639e-22	2.03126e-21	-2.20876
2128.49	-1.09727e-21	1.90996e-21	-1.74064
2129.49	-1.3705e-21	1.54257e-21	-1.12555
2130.49	-1.38143e-21	1.58562e-21	-1.14782
2131.49	-1.27638e-21	1.69165e-21	-1.32535
2132.49	-1.28401e-21	1.64718e-21	-1.28284
2133.49	-1.07866e-21	1.83513e-21	-1.70131
2134.49	-1.09213e-21	1.82317e-21	-1.66937
2135.49	-1.11857e-21	1.81431e-21	-1.62198
2136.49	-8.37996e-22	2.00958e-21	-2.39808
2137.49	-1.20577e-21	1.64596e-21	-1.36507
2138.49	-1.08453e-21	1.75645e-21	-1.61955
2139.49	-1.01022e-21	1.80567e-21	-1.7874
2140.49	-8.9891e-22	1.89595e-21	-2.10916
2141.49	-9.84244e-22	1.76426e-21	-1.7925
2142.49	-7.96732e-22	2.0066e-21	-2.51854
2143.49	-9.93954e-22	1.71169e-21	-1.72211
2144.49	-1.06321e-21	1.63716e-21	-1.53983
2145.49	-1.03423e-21	1.6778e-21	-1.62228
2146.49	-8.84777e-22	1.80186e-21	-2.03651
2147.49	-8.43531e-22	1.87135e-21	-2.21847
2148.49	-7.94935e-22	1.8367e-21	-2.3105
2149.49	-7.11845e-22	1.93347e-21	-2.71614
2150.49	-7.10715e-22	1.86278e-21	-2.62099
2151.49	-6.41298e-22	1.94253e-21	-3.02907
2152.49	-7.55465e-22	1.83434e-21	-2.4281
2153.49	-7.99511e-22	1.72624e-21	-2.15912
2154.49	-7.20837e-22	1.82856e-21	-2.53671
2155.49	-8.67103e-22	1.64685e-21	-1.89925
2156.49	-7.02399e-22	1.77595e-21	-2.52841
2157.49	-5.1991e-22	1.95169e-21	-3.75389
2158.49	-5.04287e-22	1.98072e-21	-3.92776
2159.49	-5.6972e-22	1.87192e-21	-3.28568
2160.49	-6.54606e-22	1.79401e-21	-2.7406
2161.49	-6.15393e-22	1.79901e-21	-2.92335
2162.49	-8.90104e-22	1.53701e-21	-1.72678
2163.49	-5.68286e-22	1.87783e-21	-3.30438
2164.49	-7.87406e-22	1.70524e-21	-2.16564
2165.49	-6.7789e-22	1.80581e-21	-2.66387
2166.49	-8.4438e-22	1.6371e-21	-1.93882
2167.49	-7.16458e-22	1.77538e-21	-2.47799
2168.49	-6.98687e-22	1.76265e-21	-2.5228
2169.49	-8.06746e-22	1.68154e-21	-2.08435
2170.49	-7.03109e-22	1.76071e-21	-2.50417
2171.49	-6.03637e-22	1.88922e-21	-3.12973
2172.49	-7.46523e-22	1.76322e-21	-2.36191
2173.49	-8.55962e-22	1.58676e-21	-1.85378
2174.49	-6.79994e-22	1.76933e-21	-2.60197
2175.49	-5.95416e-22	1.85685e-21	-3.11858
2176.49	-7.02653e-22	1.76123e-21	-2.50654
2177.49	-8.50471e-22	1.62757e-21	-1.91373
2178.49	-8.42465e-22	1.63489e-21	-1.9406
2179.49	-8.55892e-22	1.64994e-21	-1.92775
2180.49	-7.49347e-22	1.71092e-21	-2.28321
2181.49	-9.33662e-22	1.55162e-21	-1.66186
2182.49	-1.01053e-21	1.55708e-21	-1.54086
2183.49	-9.01143e-22	1.69287e-21	-1.87858
2184.49	-6.83091e-22	1.82811e-21	-2.67623
2185.49	-8.49846e-22	1.66483e-21	-1.95898
2186.49	-9.77533e-22	1.58223e-21	-1.61859
2187.49	-8.47254e-22	1.67974e-21	-1.98258
2188.49	-9.62872e-22	1.59845e-21	-1.66009
2189.49	-8.66729e-22	1.61889e-21	-1.86781
2190.49	-9.84289e-22	1.45141e-21	-1.47458
2191.49	-8.09509e-22	1.62391e-21	-2.00605
2192.49	-6.03785e-22	1.80422e-21	-2.98818
2193.49	-4.52769e-22	1.96087e-21	-4.33084
2194.49	-6.39081e-22	1.72501e-21	-2.6992
2195.49	-6.48678e-22	1.7139e-21	-2.64214
2196.49	-5.52297e-22	1.75148e-21	-3.17126
2197.49	-5.76987e-22	1.65602e-21	-2.87011
2198.49	-6.21806e-22	1.59414e-21	-2.56373
2199.49	-7.15296e-22	1.47825e-21	-2.06663
2200.49	-5.46072e-22	1.69842e-21	-3.11025
2201.49	-6.59795e-22	1.65461e-21	-2.50777
2202.49	-4.50587e-22	1.75975e-21	-3.90547
2203.49	-6.38864e-22	1.52033e-21	-2.37975
2204.49	-5.49894e-22	1.71035e-21	-3.11032
2205.49	-6.29075e-22	1.51081e-21	-2.40164
2206.49	-5.83308e-22	1.4956e-21	-2.56399
2207.49	-5.9794e-22	1.54812e-21	-2.58909
2208.49	-3.80946e-22	1.64403e-21	-4.31564
2209.49	-7.07751e-22	1.36426e-21	-1.92759
2210.49	-8.02198e-22	1.34189e-21	-1.67276
2211.49	-7.03759e-22	1.45061e-21	-2.06123
2212.49	-6.20544e-22	1.52692e-21	-2.46061
2213.49	-6.31049e-22	1.58368e-21	-2.5096
2214.49	-6.52786e-22	1.57683e-21	-2.41553
2215.49	-6.00817e-22	1.6068e-21	-2.67436
2216.49	-6.86196e-22	1.58664e-21	-2.31223
2217.49	-7.04784e-22	1.55826e-21	-2.21098
2218.49	-6.4037e-22	1.59235e-21	-2.4866
2219.49	-8.69333e-22	1.51857e-21	-1.74682
2220.49	-7.37497e-22	1.66568e-21	-2.25856
2221.49	-9.33129e-22	1.61337e-21	-1.729
2222.49	-1.16859e-21	1.38477e-21	-1.185
2223.49	-9.24274e-22	1.72084e-21	-1.86183
2224.49	-1.04966e-21	1.57105e-21	-1.49673
2225.49	-1.16593e-21	1.46379e-21	-1.25547
2226.49	-1.06357e-21	1.55883e-21	-1.46566
2227.49	-1.28013e-21	1.51234e-21	-1.18139
2228.49	-1.19874e-21	1.55164e-21	-1.29439
2229.49	-1.1735e-21	1.67741e-21	-1.4294
2230.49	-1.18826e-21	1.60108e-21	-1.34741
2231.49	-1.3411e-21	1.52314e-21	-1.13574
2232.49	-1.42356e-21	1.44848e-21	-1.01751
2233.49	-1.32261e-21	1.59713e-21	-1.20756
2234.49	-1.49847e-21	1.45286e-21	-0.969566
2235.49	-1.35563e-21	1.55302e-21	-1.14561
2236.49	-1.54721e-21	1.40329e-21	-0.90698
2237.49	-1.49119e-21	1.45527e-21	-0.975908
2238.49	-1.41197e-21	1.56759e-21	-1.11022
2239.49	-1.61086e-21	1.48577e-21	-0.922345
2240.49	-1.39194e-21	1.63654e-21	-1.17572
2241.49	-1.60002e-21	1.46385e-21	-0.914892
2242.49	-1.55347e-21	1.52323e-21	-0.980536
2243.49	-1.68793e-21	1.42001e-21	-0.841274
2244.49	-1.47255e-21	1.68162e-21	-1.14198
2245.49	-1.58162e-21	1.56785e-21	-0.991296
2246.49	-1.8053e-21	1.26493e-21	-0.700678
2247.49	-1.86751e-21	1.27614e-21	-0.683338
2248.49	-1.85895e-21	1.25025e-21	-0.672558
2249.49	-1.59839e-21	1.49686e-21	-0.936483
2250.49	-1.62448e-21	1.54733e-21	-0.952503
2251.49	-1.66542e-21	1.49777e-21	-0.899332
2252.49	-1.6565e-21	1.41556e-21	-0.854546
2253.49	-1.51642e-21	1.6014e-21	-1.05604
2254.49	-1.82818e-21	1.32761e-21	-0.726191
2255.49	-1.44089e-21	1.67826e-21	-1.16473
2256.49	-1.6606e-21	1.40748e-21	-0.847577
2257.49	-1.63998e-21	1.4191e-21	-0.865311
2258.49	-1.80276e-21	1.33455e-21	-0.740281
2259.49	-1.43405e-21	1.6753e-21	-1.16823
2260.49	-1.4038e-21	1.63668e-21	-1.1659
2261.49	-1.5167e-21	1.48481e-21	-0.978977
2262.49	-1.59362e-21	1.41894e-21	-0.89039
2263.49	-1.64196e-21	1.33454e-21	-0.812771
2264.49	-1.59526e-21	1.41094e-21	-0.884459
2265.49	-1.50582e-21	1.49057e-21	-0.989871
2266.49	-1.50888e-21	1.45071e-21	-0.961446
2267.49	-1.56052e-21	1.34526e-21	-0.862061
2268.49	-1.31818e-21	1.60467e-21	-1.21734
2269.49	-1.49391e-21	1.39887e-21	-0.93638
2270.49	-1.32549e-21	1.53071e-21	-1.15482
2271.49	-1.24769e-21	1.53609e-21	-1.23114
2272.49	-1.30899e-21	1.48173e-21	-1.13197
2273.49	-1.09247e-21	1.70517e-21	-1.56084
2274.49	-1.47534e-21	1.30691e-21	-0.885841
2275.49	-1.11294e-21	1.62871e-21	-1.46342
2276.49	-1.25215e-21	1.37755e-21	-1.10015
2277.49	-1.14621e-21	1.46266e-21	-1.27608
2278.49	-1.16516e-21	1.48707e-21	-1.27628
2279.49	-1.19995e-21	1.36442e-21	-1.13707
2280.49	-1.17205e-21	1.39985e-21	-1.19436
2281.49	-1.02073e-21	1.55339e-21	-1.52185
2282.49	-1.08947e-21	1.4112e-21	-1.29532
2283.49	-7.99503e-22	1.59709e-21	-1.9976
2284.49	-9.10868e-22	1.45949e-21	-1.60231
2285.49	-1.07095e-21	1.37702e-21	-1.28579
2286.49	-7.4359e-22	1.56578e-21	-2.1057
2287.49	-9.63187e-22	1.41751e-21	-1.47169
2288.49	-8.65603e-22	1.43085e-21	-1.653
2289.49	-6.5415e-22	1.5634e-21	-2.38997
2290.49	-9.89167e-22	1.34057e-21	-1.35525
2291.49	-8.62202e-22	1.44253e-21	-1.67307
2292.49	-6.61586e-22	1.64834e-21	-2.49149
2293.49	-9.05905e-22	1.49287e-21	-1.64793
2294.49	-9.45178e-22	1.43979e-21	-1.5233
2295.49	-7.06065e-22	1.70014e-21	-2.4079
2296.49	-8.73443e-22	1.45472e-21	-1.6655
2297.49	-7.89251e-22	1.56647e-21	-1.98476
2298.49	-6.67032e-22	1.61443e-21	-2.42032
2299.49	-7.75745e-22	1.64219e-21	-2.11692
2300.49	-9.65413e-22	1.50555e-21	-1.55949
2301.49	-8.87608e-22	1.60559e-21	-1.80889
2302.49	-1.02358e-21	1.45201e-21	-1.41855
2303.49	-8.6294e-22	1.55284e-21	-1.79948
2304.49	-9.69728e-22	1.61266e-21	-1.663
2305.49	-9.36143e-22	1.61496e-21	-1.72512
2306.49	-1.24982e-21	1.40501e-21	-1.12418
2307.49	-9.80635e-22	1.62938e-21	-1.66156
2308.49	-1.16508e-21	1.59213e-21	-1.36654
2309.49	-1.27218e-21	1.5922e-21	-1.25156
2310.49	-1.2184e-21	1.5581e-21	-1.2788
2311.49	-1.35492e-21	1.66399e-21	-1.22811
2312.49	-1.59776e-21	1.47725e-21	-0.924579
2313.49	-1.28924e-21	1.67968e-21	-1.30285
2314.49	-1.34836e-21	1.61208e-21	-1.19559
2315.49	-1.70158e-21	2.03255e-21	-1.19451
2316.49	-1.52189e-21	1.52723e-21	-1.00351
2317.49	-1.06553e-21	1.81094e-21	-1.69956
2318.49	-1.62472e-21	1.47203e-21	-0.906022
2319.49	-1.33836e-21	2.22769e-21	-1.6645
2320.49	-1.46884e-21	1.70017e-21	-1.15749
2321.49	-1.46792e-21	2.41537e-21	-1.64544
2322.49	-1.59954e-21	1.67281e-21	-1.04581
2323.49	-1.39574e-21	2.44317e-21	-1.75045
2324.49	-1.70671e-21	1.73246e-21	-1.01509
2325.49	-1.54413e-21	2.03171e-21	-1.31576
2326.49	-2.14359e-21	2.18844e-21	-1.02093
2327.49	-1.25403e-21	1.83454e-21	-1.46291
2328.49	-1.86436e-21	1.81843e-21	-0.97536
2329.49	-1.00334e-21	1.93258e-21	-1.92615
2330.49	-2.84472e-21	2.94287e-21	-1.0345
2331.49	-1.61135e-21	1.62309e-21	-1.00729
2332.49	-1.76901e-21	2.92415e-21	-1.65298
2333.49	-2.4654e-21	2.41085e-21	-0.977871
2334.49	-1.1544e-21	2.43081e-21	-2.10569
2335.49	-2.0457e-21	1.95205e-21	-0.954219
2336.49	-1.29529e-21	2.59459e-21	-2.0031
2337.49	-2.0222e-21	2.10888e-21	-1.04287
2338.49	-1.51148e-21	1.72827e-21	-1.14343
2339.49	-2.77436e-21	4.06981e-21	-1.46694
2340.49	-1.69542e-21	1.86678e-21	-1.10107
2341.49	-9.28346e-22	2.23155e-21	-2.40379
2342.49	-1.5629e-21	2.00426e-21	-1.2824
2343.49	-1.27942e-21	2.14277e-21	-1.6748
2344.49	-1.9659e-21	3.39425e-21	-1.72656
2345.49	-1.10632e-21	2.09907e-21	-1.89734
2346.49	-1.10897e-21	1.99311e-21	-1.79727
2347.49	-1.2867e-21	1.83096e-21	-1.42299
2348.49	-8.95263e-22	1.85071e-21	-2.06723
2349.49	-1.30858e-21	1.58599e-21	-1.212
2350.49	-7.36737e-22	2.06617e-21	-2.80449
2351.49	-1.64973e-21	2.8336e-21	-1.71761
2352.49	-1.78333e-21	2.10726e-21	-1.18164
2353.49	-1.26944e-21	2.59164e-21	-2.04157
2354.49	-7.61939e-22	2.54657e-21	-3.34223
2355.49	-1.49346e-21	2.44075e-21	-1.63429
2356.49	-1.18874e-21	2.87765e-21	-2.42076
2357.49	-1.33067e-21	3.15361e-21	-2.36994
2358.49	-1.7337e-21	2.86909e-21	-1.6549
2359.49	-1.47532e-21	2.82335e-21	-1.91371
2360.49	-1.20163e-21	3.4249e-21	-2.85021
2361.49	-1.42366e-21	3.29034e-21	-2.31119
2362.49	-1.26838e-21	2.51666e-21	-1.98416
2363.49	-7.04364e-22	2.33611e-21	-3.31663
2364.49	-6.48145e-22	2.8363e-21	-4.37602
2365.49	-1.68731e-21	3.62218e-21	-2.14672
2366.49	-1.57204e-21	2.80179e-21	-1.78227
2367.49	-1.12557e-21	2.16284e-21	-1.92156
2368.49	-1.01993e-21	2.45988e-21	-2.41181
2369.49	-4.89772e-22	2.0233e-21	-4.13111
2370.49	-3.40184e-22	2.0988e-21	-6.16962
2371.49	-1.35365e-21	2.51703e-21	-1.85944
2372.49	-1.1304e-21	2.0231e-21	-1.78971
2373.49	-4.5952e-22	2.03395e-21	-4.42625
2374.49	-7.45247e-22	1.65701e-21	-2.22343
2375.49	-1.52814e-22	2.18928e-21	-14.3265
2376.49	-4.45742e-22	1.98194e-21	-4.44638
2377.49	-5.01094e-22	1.95599e-21	-3.90345
2378.49	-5.60993e-22	1.87605e-21	-3.34415
2379.49	-6.94853e-22	1.79396e-21	-2.58179
2380.49	-5.21739e-22	1.9893e-21	-3.81283
2381.49	-3.12253e-22	2.22097e-21	-7.11273
2382.49	-5.88074e-22	1.96628e-21	-3.34359
2383.49	-7.34237e-22	1.77513e-21	-2.41765
2384.49	-7.64289e-22	1.75404e-21	-2.295
2385.49	-8.06122e-22	1.77855e-21	-2.2063
2386.49	-8.88547e-22	1.66215e-21	-1.87063
2387.49	-6.42779e-22	1.95017e-21	-3.03396
2388.49	-9.16671e-22	1.62064e-21	-1.76796
2389.49	-5.11855e-22	1.96913e-21	-3.84704
2390.49	-8.80684e-22	1.76706e-21	-2.00646
2391.49	-5.601e-22	2.03674e-21	-3.63639
2392.49	-9.16644e-22	1.6648e-21	-1.81619
2393.49	-4.59724e-22	2.05794e-21	-4.47647
2394.49	-4.25882e-22	2.12893e-21	-4.99887
2395.49	-8.30445e-22	1.77689e-21	-2.13969
2396.49	-6.09835e-22	1.8857e-21	-3.09215
2397.49	-8.16499e-22	1.67258e-21	-2.04848
2398.49	-5.22817e-22	1.91787e-21	-3.66834
2399.49	-5.08547e-22	1.84728e-21	-3.63246
2400.49	-4.31908e-22	1.96711e-21	-4.55446
2401.49	-4.45331e-22	1.78286e-21	-4.00345
2402.49	-3.26679e-22	1.94821e-21	-5.96367
2403.49	-4.80649e-22	1.78361e-21	-3.71084
2404.49	-2.19932e-22	1.93207e-21	-8.78482
2405.49	-2.87773e-22	1.87835e-21	-6.52721
2406.49	-5.72289e-23	1.99301e-21	-34.8251
2407.49	-2.05349e-22	1.78734e-21	-8.70388
2408.49	2.56725e-22	2.22713e-21	8.67517
2409.49	-4.06889e-23	1.80364e-21	-44.3274
2410.49	-3.7692e-23	1.88688e-21	-50.0606
2411.49	6.66291e-23	2.01939e-21	30.3079
2412.49	7.28555e-23	2.01108e-21	27.6037
2413.49	-3.01288e-23	1.80778e-21	-60.0017
2414.49	2.09896e-22	1.98509e-21	9.4575
2415.49	2.22344e-22	1.97454e-21	8.88059
2416.49	2.03855e-22	1.83771e-21	9.01479
2417.49	-3.49539e-23	1.74687e-21	-49.9764
2418.49	-6.75035e-23	1.73924e-21	-25.7653
2419.49	2.83104e-23	1.92573e-21	68.0222
2420.49	1.3531e-22	1.99338e-21	14.732
2421.49	-1.54129e-22	1.67574e-21	-10.8723
2422.49	-3.82936e-23	1.77809e-21	-46.4331
2423.49	-1.50303e-22	1.72179e-21	-11.4554
2424.49	1.22301e-22	2.01733e-21	16.4949
2425.49	-7.15217e-23	1.89411e-21	-26.483
2426.49	9.11222e-24	1.98035e-21	217.329
2427.49	-1.98855e-22	1.85383e-21	-9.32254
2428.49	-6.62716e-23	2.01348e-21	-30.3822
2429.49	-3.01686e-22	1.83658e-21	-6.08772
2430.49	-3.61137e-22	1.91591e-21	-5.30523
2431.49	-2.75403e-22	1.96702e-21	-7.14232
2432.49	-2.92244e-22	2.06192e-21	-7.05549
2433.49	-6.68772e-22	1.74352e-21	-2.60705
2434.49	-4.68354e-22	1.94922e-21	-4.16185
2435.49	-2.79252e-22	2.164e-21	-7.74928
2436.49	-3.89312e-22	1.97053e-21	-5.06158
2437.49	-6.96819e-22	1.77453e-21	-2.54661
2438.49	-4.90416e-22	1.91652e-21	-3.90794
2439.49	-3.86863e-22	1.96977e-21	-5.09163
2440.49	-5.85216e-22	1.89522e-21	-3.23849
2441.49	-6.16317e-22	1.8638e-21	-3.02409
2442.49	-4.8264e-22	1.9558e-21	-4.0523
2443.49	-3.84542e-22	2.02806e-21	-5.27396
2444.49	-6.00725e-22	1.86216e-21	-3.09985
2445.49	-6.29114e-22	1.83982e-21	-2.92446
2446.49	-5.79255e-22	1.93032e-21	-3.33242
2447.49	-5.00557e-22	2.0272e-21	-4.04988
2448.49	-5.12755e-22	2.00131e-21	-3.90305
2449.49	-6.45973e-22	1.84781e-21	-2.8605
2450.49	-6.29792e-22	1.86078e-21	-2.95459
2451.49	-7.3953e-22	1.84497e-21	-2.49478
2452.49	-7.8842e-22	1.75844e-21	-2.23033
2453.49	-6.99701e-22	1.93032e-21	-2.75877
2454.49	-7.9231e-22	1.82598e-21	-2.30463
2455.49	-5.28614e-22	2.11458e-21	-4.00023
2456.49	-7.25725e-22	2.00899e-21	-2.76825
2457.49	-9.03252e-22	1.92271e-21	-2.12865
2458.49	-9.17299e-22	1.87118e-21	-2.03988
2459.49	-9.68406e-22	1.84485e-21	-1.90504
2460.49	-9.48494e-22	1.84373e-21	-1.94385
2461.49	-7.40545e-22	2.01506e-21	-2.72106
2462.49	-1.03134e-21	1.78664e-21	-1.73236
2463.49	-9.44583e-22	1.93401e-21	-2.04747
2464.49	-1.01798e-21	1.86594e-21	-1.83298
2465.49	-1.1167e-21	1.79811e-21	-1.6102
2466.49	-9.74915e-22	1.91268e-21	-1.96189
2467.49	-9.03298e-22	1.99577e-21	-2.20942
2468.49	-1.03804e-21	1.86258e-21	-1.79433
2469.49	-1.10546e-21	1.77344e-21	-1.60425
2470.49	-6.70537e-22	2.11591e-21	-3.15554
2471.49	-8.71036e-22	2.02519e-21	-2.32504
2472.49	-8.5525e-22	2.00859e-21	-2.34854
2473.49	-1.01049e-21	1.88048e-21	-1.86096
2474.49	-1.1532e-21	1.78762e-21	-1.55014
2475.49	-9.99522e-22	1.97318e-21	-1.97412
2476.49	-9.79199e-22	1.91603e-21	-1.95673
2477.49	-1.0707e-21	1.84248e-21	-1.72081
2478.49	-1.0695e-21	1.80807e-21	-1.69057
2479.49	-1.16585e-21	1.76987e-21	-1.5181
2480.49	-9.58674e-22	1.8123e-21	-1.89042
2481.49	-9.09427e-22	1.92105e-21	-2.11237
2482.49	-1.00658e-21	1.78825e-21	-1.77655
2483.49	-8.79641e-22	1.97942e-21	-2.25026
2484.49	-8.89325e-22	1.90479e-21	-2.14184
2485.49	-7.18712e-22	2.09591e-21	-2.91621
2486.49	-7.30963e-22	2.00174e-21	-2.7385
2487.49	-1.01107e-21	1.68628e-21	-1.66782
2488.49	-7.61734e-22	1.89089e-21	-2.48235
2489.49	-8.11843e-22	1.90083e-21	-2.34138
2490.49	-1.00025e-21	1.7247e-21	-1.72427
2491.49	-7.82298e-22	1.83264e-21	-2.34264
2492.49	-8.56515e-22	1.84303e-21	-2.15177
2493.49	-7.8651e-22	1.9102e-21	-2.4287
2494.49	-7.98645e-22	1.95642e-21	-2.44967
2495.49	-8.08317e-22	1.844e-21	-2.28129
2496.49	-7.36484e-22	1.96876e-21	-2.67319
[truncated: 504 more rows]
