# Supplementary material for: Assessing 2‑Fluorobutane (CH3CHFCH2CH3) as a Climate-Friendly Alternative: Atmospheric Chemistry and Global Warming Potentials
Source: ACS Earth Space Chem. 2026 Apr 6;10(4):1145–52. doi: 10.1021/acsearthspacechem.6c00059 (PMC13094374; doi:10.1021/acsearthspacechem.6c00059)
Supplement: Supplementary file 2 [file sp6c00059_si_002.xlsx]

## Sheet: UV X-sections
l (nm)	UV abs X-section (cm2 molecule-1)	±STD (cm2 molecule-1)	% Uncertainty
	base e
190	5.1315e-20	5.05667e-21	0.0985418
190.5	4.91528e-20	3.8315e-21	0.0779508
191	4.61606e-20	3.42624e-21	0.0742242
191.5	4.3861e-20	2.62597e-21	0.0598702
192	4.13032e-20	2.46452e-21	0.059669
192.5	3.90825e-20	2.41169e-21	0.0617076
193	3.70517e-20	2.29884e-21	0.0620439
193.5	3.5218e-20	2.18797e-21	0.0621265
194	3.35468e-20	2.10216e-21	0.0626635
194.5	3.2027e-20	1.91535e-21	0.0598042
195	3.03736e-20	1.75092e-21	0.0576459
195.5	2.87229e-20	1.65138e-21	0.0574935
196	2.70533e-20	1.56448e-21	0.0578297
196.5	2.5439e-20	1.4407e-21	0.0566336
197	2.39511e-20	1.29925e-21	0.0542458
197.5	2.2571e-20	1.21932e-21	0.0540216
198	2.13019e-20	1.06538e-21	0.0500135
198.5	2.01817e-20	1.01218e-21	0.0501535
199	1.90883e-20	9.41141e-22	0.0493046
199.5	1.80935e-20	8.71002e-22	0.0481389
200	1.71446e-20	9.03603e-22	0.0527048
200.5	1.60738e-20	9.50781e-22	0.0591509
201	1.49154e-20	9.89736e-22	0.0663566
201.5	1.37524e-20	1.03173e-21	0.0750217
202	1.24887e-20	1.00752e-21	0.080674
202.5	1.11685e-20	8.8769e-22	0.0794819
203	9.96018e-21	8.26546e-22	0.0829851
203.5	8.797e-21	6.88664e-22	0.0782839
204	7.77269e-21	5.64874e-22	0.0726742
204.5	6.93345e-21	4.97701e-22	0.0717827
205	6.21733e-21	4.28444e-22	0.0689112
205.5	5.60443e-21	4.10382e-22	0.0732245
206	5.01633e-21	4.29114e-22	0.0855433
206.5	4.36027e-21	4.1982e-22	0.096283
207	3.66622e-21	3.95854e-22	0.107973
207.5	2.96345e-21	3.51036e-22	0.118456
208	2.36079e-21	2.99477e-22	0.126855
208.5	1.88163e-21	2.52248e-22	0.134059
209	1.50585e-21	2.0277e-22	0.134655
209.5	1.21805e-21	1.61297e-22	0.132422
210	9.95636e-22	1.36243e-22	0.13684
210.5	8.23724e-22	1.06184e-22	0.128907
211	7.05162e-22	1.01892e-22	0.144494
211.5	5.88588e-22	8.62747e-23	0.146579
212	4.64022e-22	5.63238e-23	0.121382
212.5	3.9059e-22	3.894e-23	0.0996954
213	3.21652e-22	2.75651e-23	0.0856984
213.5	2.90704e-22	2.53226e-23	0.0871079
214	3.06945e-22	3.61444e-23	0.117755
214.5	3.16134e-22	4.1705e-23	0.131922
215	3.23122e-22	5.05853e-23	0.156552
215.5	3.34873e-22	1.10085e-22	0.328735
216	3.37519e-22	1.53654e-22	0.455245
216.5	3.33697e-22	1.26869e-22	0.380193
217	3.28241e-22	1.04506e-22	0.318381
217.5	2.90842e-22	5.1439e-23	0.176862
218	2.44548e-22	2.23653e-23	0.0914555
218.5	2.0192e-22	4.92799e-23	0.244057
219	1.48481e-22	8.20537e-23	0.552623
